# Supplementary material for: 2-[(E)-2-(4-Ethoxy­phen­yl)ethen­yl]-1-methyl­quinolinium iodide dihydrate
Source: Acta Crystallogr Sect E Struct Rep Online. 2010 Mar 27;66(Pt 4):o938–9. doi: 10.1107/S1600536810010548 (PMC2984024; doi:10.1107/S1600536810010548)
Supplement: Supplementary file 1 [file e-66-0o938-sup1.cif]

##############################################################################
###                                                                        ###
###        Electronic paper (Acta Crystallographica Section E)             ###
###                                                                        ###
##############################################################################
#                                                                            #
# This CIF contains the data in a paper accepted for publication in Acta     #
# Crystallographica Section E. It conforms to the requirements of Notes      #
# for Authors for Section E, and has been peer reviewed under the auspices   #
# of the IUCr Commission on Journals.                                        #
#                                                                            #
# Full details of the Crystallographic Information File format               #
# are given in the paper "The Crystallographic Information File (CIF):       #
# a New Standard Archive File for Crystallography" by S. R. Hall, F. H.      #
# Allen and I. D. Brown [Acta Cryst. (1991), A47, 655-685].                  #
#                                                                            #
# The current version of the core CIF dictionary is obtainable from          #
# ftp://ftp.iucr.org/pub/cif_core.dic. The current version number is 2.4.    #
#                                                                            #
# Software is freely available for graphical display of the structure(s) in  #
# this CIF.  For information consult the CIF home page http://www.iucr.org/  #
# cif/home.html                                                              #
#                                                                            #
# This file may be used for bona fide research purposes within the           #
# scientific community so long as proper attribution is given to the journal # 
# article from which it was obtained.                                        #
#                                                                            #
##############################################################################
                                             
data_global
_audit_creation_method     'form.cif (version 2.0)'
_journal_data_validation_number     ?
_journal_date_recd_electronic     2010-03-12
_journal_date_accepted     2010-03-21
_journal_name_full     'Acta Crystallographica, Section E'
_journal_year     2010
_journal_volume     66
_journal_issue      4
_journal_page_first     o938
_journal_page_last     o939
_journal_paper_category     QO
_journal_coeditor_code     CI5058
_publ_contact_author_name     'Prof. Fun Hoong-Kun'
_publ_contact_author_address
;
      X-ray Crystallography Unit
      School of Physics
      Universiti Sains Malaysia
      11800 USM, Penang
      MALAYSIA
;
_publ_contact_author_email     'hkfun@usm.my'
_publ_contact_author_fax     '6 04 6579150'
_publ_contact_author_phone     '6 04 6577888  Ext. 3690'
_publ_section_title
;
2-[(<i>E</i>)-2-(4-Ethoxyphenyl)ethenyl]-1-methylquinolinium iodide dihydrate
;
loop_
    _publ_author_name
    _publ_author_footnote
    _publ_author_address
    'Hoong-Kun Fun'
;
      Thomson Reuters ResearcherID: A-3561-2009.
;
;     X-ray Crystallography Unit
      School of Physics
      Universiti Sains Malaysia
      11800 USM, Penang
      Malaysia
;
    'Kullapa Chanawanno' ?
;     Crystal Materials Research Unit
      Department of Chemistry
      Faculty of Science
      Prince of Songkla University
      Hat-Yai, Songkhla 90112
      Thailand
;
    'Thawanrat Kobkeatthawin' ?
;     Crystal Materials Research Unit
      Department of Chemistry
      Faculty of Science
      Prince of Songkla University
      Hat-Yai, Songkhla 90112
      Thailand
;
    'Suchada Chantrapromma'
;
      Additional correspondence author, e-mail: suchada.c@psu.ac.th.
      Thomson Reuters ResearcherID: A-5085-2009.
;
;     Crystal Materials Research Unit
      Department of Chemistry
      Faculty of Science
      Prince of Songkla University
      Hat-Yai, Songkhla 90112
      Thailand
;
data_I
_audit_creation_method     SHELXL-97
_chemical_name_systematic
;
2-[(<i>E</i>)-2-(4-Ethoxyphenyl)ethenyl]-1-methylquinolinium iodide dihydrate
;
_chemical_name_common
;
;
_chemical_formula_moiety     'C20 H20 N O +,  I -, 2(H2 O)'
_chemical_formula_sum     'C20 H24 I N O3'
_chemical_formula_iupac     'C20 H20 N O +,  I -, 2H2 O'
_chemical_formula_weight     453.30
_chemical_melting_point     ?
_chemical_melting_point_gt     492
_chemical_melting_point_lt     494
_symmetry_cell_setting     Triclinic
_symmetry_space_group_name_H-M     'P -1'
_symmetry_space_group_name_Hall     '-P 1'
loop_
    _symmetry_equiv_pos_as_xyz
    'x, y, z'
    '-x, -y, -z'
_cell_length_a     8.2450(9)
_cell_length_b     10.6676(12)
_cell_length_c     12.2492(14)
_cell_angle_alpha     85.789(2)
_cell_angle_beta     70.516(2)
_cell_angle_gamma     71.272(2)
_cell_volume     961.21(19)
_cell_formula_units_Z     2
_cell_measurement_reflns_used     3910
_cell_measurement_theta_min     1.76
_cell_measurement_theta_max     26.50
_cell_measurement_temperature     100
_exptl_crystal_description     Needle
_exptl_crystal_colour     Brown
_exptl_crystal_size_max     0.49
_exptl_crystal_size_mid     0.08
_exptl_crystal_size_min     0.05
_exptl_crystal_density_diffrn     1.566
_exptl_crystal_density_meas     ?
_exptl_crystal_density_method     'not measured'
_exptl_crystal_F_000     456
_exptl_absorpt_coefficient_mu     1.684
_exptl_absorpt_correction_type     multi-scan
_exptl_absorpt_process_details     '(SADABS; Bruker, 2009)'
_exptl_absorpt_correction_T_min     0.4932
_exptl_absorpt_correction_T_max     0.9266
_exptl_special_details
;
The crystal was placed in the cold stream of an Oxford Cryosystems Cobra
open-flow nitrogen cryostat (Cosier & Glazer, 1986) operating at 100.0(1) K.
;
_diffrn_ambient_temperature     100
_diffrn_radiation_type     'MoK\a'
_diffrn_radiation_wavelength     0.71073
_diffrn_radiation_source     'sealed tube'
_diffrn_radiation_monochromator     'graphite'
_diffrn_measurement_device_type     'Bruker APEX DUO CCD area-detector'
_diffrn_measurement_method     '\f and \w scans'
_diffrn_detector_area_resol_mean     ?
_diffrn_reflns_number     11172
_diffrn_reflns_av_R_equivalents     0.0327
_diffrn_reflns_av_sigmaI/netI     0.0403
_diffrn_reflns_theta_min     1.76
_diffrn_reflns_theta_max     26.50
_diffrn_reflns_theta_full     26.50
_diffrn_measured_fraction_theta_max     0.980
_diffrn_measured_fraction_theta_full     0.980
_diffrn_reflns_limit_h_min     -10
_diffrn_reflns_limit_h_max     10
_diffrn_reflns_limit_k_min     -13
_diffrn_reflns_limit_k_max     12
_diffrn_reflns_limit_l_min     -15
_diffrn_reflns_limit_l_max     15
_diffrn_standards_number     0
_diffrn_standards_interval_count     .
_diffrn_standards_interval_time     .
_diffrn_standards_decay_%     ?
_refine_special_details
;
 Refinement of F^2^ against ALL reflections.  The weighted R-factor wR and
 goodness of fit S are based on F^2^, conventional R-factors R are based
 on F, with F set to zero for negative F^2^. The threshold expression of
 F^2^ > 2sigma(F^2^) is used only for calculating R-factors(gt) etc. and is
 not relevant to the choice of reflections for refinement.  R-factors based
 on F^2^ are statistically about twice as large as those based on F, and R-
 factors based on ALL data will be even larger.
;
_reflns_number_total     3910
_reflns_number_gt     3551
_reflns_threshold_expression     I>2\s(I)
_refine_ls_structure_factor_coef     Fsqd
_refine_ls_matrix_type     full
_refine_ls_R_factor_all     0.0799
_refine_ls_R_factor_gt     0.0738
_refine_ls_wR_factor_gt     0.2065
_refine_ls_wR_factor_ref     0.2113
_refine_ls_goodness_of_fit_ref     1.151
_refine_ls_restrained_S_all     1.151
_refine_ls_number_reflns     3910
_refine_ls_number_parameters     220
_refine_ls_number_restraints     20
_refine_ls_hydrogen_treatment     constr
_refine_ls_weighting_scheme     calc
_refine_ls_weighting_details
         'calc w=1/[\s^2^(Fo^2^)+(0.1163P)^2^+8.5465P] where P=(Fo^2^+2Fc^2^)/3'
_atom_sites_solution_hydrogens     geom
_atom_sites_solution_primary     direct
_atom_sites_solution_secondary     difmap
_refine_ls_shift/su_max     0.001
_refine_ls_shift/su_mean     0.000
_refine_diff_density_max     2.428
_refine_diff_density_min     -0.848
_refine_ls_extinction_method     none
_refine_ls_extinction_coef     ?
loop_
    _atom_type_symbol
    _atom_type_description
    _atom_type_scat_dispersion_real
    _atom_type_scat_dispersion_imag
    _atom_type_scat_source
    'C' 'C' 0.0033 0.0016
                         'International Tables Vol C Tables 4.2.6.8 and 6.1.1.4'
    'H' 'H' 0.0000 0.0000
                         'International Tables Vol C Tables 4.2.6.8 and 6.1.1.4'
    'N' 'N' 0.0061 0.0033
                         'International Tables Vol C Tables 4.2.6.8 and 6.1.1.4'
    'O' 'O' 0.0106 0.0060
                         'International Tables Vol C Tables 4.2.6.8 and 6.1.1.4'
    'I' 'I' -0.4742 1.8119
                         'International Tables Vol C Tables 4.2.6.8 and 6.1.1.4'
_computing_data_collection     'APEX2 (Bruker, 2009)'
_computing_cell_refinement     'SAINT (Bruker, 2009)'
_computing_data_reduction     'SAINT (Bruker, 2009)'
_computing_structure_solution     'SHELXTL (Sheldrick, 2008)'
_computing_structure_refinement     'SHELXTL (Sheldrick, 2008)'
_computing_molecular_graphics     'SHELXTL (Sheldrick, 2008)'
_computing_publication_material
;
SHELXTL (Sheldrick, 2008) and PLATON (Spek, 2009)
;
loop_
    _atom_site_type_symbol
    _atom_site_label
    _atom_site_fract_x
    _atom_site_fract_y
    _atom_site_fract_z
    _atom_site_U_iso_or_equiv
    _atom_site_adp_type
    _atom_site_calc_flag
    _atom_site_refinement_flags
    _atom_site_occupancy
    _atom_site_disorder_assembly
    _atom_site_disorder_group
    I I1 0.20275(7) 0.86454(5) 0.22772(4) 0.0286(2) Uani d . 1 . .
    O O1 1.0063(6) 0.2957(5) 0.0164(4) 0.0164(10) Uani d . 1 . .
    N N1 0.0190(9) 0.6541(6) 0.6219(5) 0.0208(13) Uani d . 1 . .
    C C1 -0.1326(9) 0.6672(8) 0.7248(6) 0.0217(11) Uani d U 1 . .
    C C2 -0.2476(13) 0.7907(9) 0.7709(8) 0.0326(19) Uani d U 1 . .
    H H2A -0.2303 0.8675 0.7351 0.039 Uiso calc R 1 . .
    C C3 -0.3924(12) 0.7963(10) 0.8742(9) 0.040(2) Uani d U 1 . .
    H H3A -0.4731 0.8783 0.9064 0.048 Uiso calc R 1 . .
    C C4 -0.4171(11) 0.6817(11) 0.9290(7) 0.034(2) Uani d . 1 . .
    H H4A -0.5106 0.6869 0.9985 0.041 Uiso calc R 1 . .
    C C5 -0.3070(14) 0.5671(11) 0.8815(8) 0.040(2) Uani d . 1 . .
    H H5A -0.3259 0.4904 0.9167 0.048 Uiso calc R 1 . .
    C C6 -0.1606(11) 0.5559(9) 0.7787(8) 0.0286(18) Uani d U 1 . .
    C C7 -0.0408(12) 0.4278(9) 0.7286(8) 0.0314(18) Uani d . 1 . .
    H H7A -0.0604 0.3517 0.7646 0.038 Uiso calc R 1 . .
    C C8 0.0966(11) 0.4172(8) 0.6319(8) 0.0317(19) Uani d . 1 . .
    H H8A 0.1738 0.3342 0.6002 0.038 Uiso calc R 1 . .
    C C9 0.1275(9) 0.5398(8) 0.5737(6) 0.0217(11) Uani d U 1 . .
    C C10 0.2787(10) 0.5185(8) 0.4684(6) 0.0237(15) Uani d . 1 . .
    H H10A 0.2917 0.5939 0.4280 0.028 Uiso calc R 1 . .
    C C11 0.4004(11) 0.4063(9) 0.4220(7) 0.0298(17) Uani d . 1 . .
    H H11A 0.3834 0.3316 0.4622 0.036 Uiso calc R 1 . .
    C C12 0.5632(11) 0.3792(10) 0.3141(7) 0.0322(19) Uani d U 1 . .
    C C13 0.6568(11) 0.2555(10) 0.2820(7) 0.0325(19) Uani d . 1 . .
    H H13A 0.6225 0.1887 0.3276 0.039 Uiso calc R 1 . .
    C C14 0.8067(11) 0.2211(9) 0.1813(7) 0.0267(16) Uani d . 1 . .
    H H14A 0.8703 0.1327 0.1590 0.032 Uiso calc R 1 . .
    C C15 0.8592(9) 0.3215(7) 0.1150(6) 0.0155(13) Uani d . 1 . .
    C C16 0.7674(10) 0.4541(8) 0.1450(6) 0.0225(15) Uani d . 1 . .
    H H16A 0.8050 0.5203 0.1003 0.027 Uiso calc R 1 . .
    C C17 0.6132(11) 0.4851(9) 0.2471(7) 0.0308(18) Uani d U 1 . .
    H H17A 0.5457 0.5728 0.2702 0.037 Uiso calc R 1 . .
    C C18 1.0977(11) 0.1578(8) -0.0216(7) 0.0251(16) Uani d . 1 . .
    H H18A 1.0150 0.1195 -0.0369 0.030 Uiso calc R 1 . .
    H H18B 1.1423 0.1076 0.0375 0.030 Uiso calc R 1 . .
    C C19 1.2542(11) 0.1552(10) -0.1316(7) 0.037(2) Uani d . 1 . .
    H H19A 1.3064 0.0676 -0.1668 0.055 Uiso d R 1 . .
    H H19B 1.3445 0.1797 -0.1130 0.055 Uiso d R 1 . .
    H H19C 1.2106 0.2166 -0.1845 0.055 Uiso d R 1 . .
    C C20 0.0510(12) 0.7731(9) 0.5679(8) 0.0340(19) Uani d . 1 . .
    H H20A 0.1758 0.7529 0.5203 0.051 Uiso d R 1 . .
    H H20B 0.0235 0.8385 0.6267 0.051 Uiso d R 1 . .
    H H20C -0.0252 0.8067 0.5209 0.051 Uiso d R 1 . .
    O O1W 0.2568(8) 0.0771(7) 0.5862(6) 0.0385(15) Uani d . 1 . .
    H H1W1 0.3030 -0.0003 0.6046 0.058 Uiso d R 1 . .
    H H2W1 0.1437 0.0966 0.6162 0.058 Uiso d R 1 . .
    O O2W 0.5594(9) 0.1337(7) 0.5759(5) 0.0335(14) Uani d . 1 . .
    H H1W2 0.4515 0.1362 0.6067 0.050 Uiso d R 1 . .
    H H2W2 0.6181 0.0959 0.6196 0.050 Uiso d R 1 . .
loop_
    _atom_site_aniso_label
    _atom_site_aniso_U_11
    _atom_site_aniso_U_22
    _atom_site_aniso_U_33
    _atom_site_aniso_U_12
    _atom_site_aniso_U_13
    _atom_site_aniso_U_23
    I1 0.0254(3) 0.0302(3) 0.0278(3) -0.0099(2) -0.0040(2) -0.0019(2)
    O1 0.014(2) 0.013(2) 0.014(2) 0.0002(18) 0.0023(18) -0.0053(18)
    N1 0.025(3) 0.021(3) 0.018(3) -0.006(2) -0.011(2) 0.001(2)
    C1 0.015(2) 0.042(3) 0.011(2) -0.010(2) -0.0062(18) -0.005(2)
    C2 0.042(5) 0.033(5) 0.041(5) -0.021(4) -0.029(4) 0.016(4)
    C3 0.029(4) 0.039(5) 0.052(5) 0.009(4) -0.026(4) -0.027(4)
    C4 0.021(4) 0.071(7) 0.014(4) -0.022(4) -0.001(3) -0.004(4)
    C5 0.055(6) 0.054(6) 0.035(5) -0.035(5) -0.032(5) 0.020(5)
    C6 0.023(3) 0.035(4) 0.036(4) -0.003(3) -0.023(3) -0.010(3)
    C7 0.035(4) 0.034(5) 0.033(5) -0.017(4) -0.016(4) 0.011(4)
    C8 0.025(4) 0.019(4) 0.048(5) -0.001(3) -0.012(4) -0.012(4)
    C9 0.015(2) 0.042(3) 0.011(2) -0.010(2) -0.0062(18) -0.005(2)
    C10 0.018(3) 0.032(4) 0.018(3) -0.004(3) -0.003(3) -0.007(3)
    C11 0.028(4) 0.033(5) 0.024(4) -0.008(3) -0.004(3) 0.000(3)
    C12 0.026(4) 0.058(6) 0.013(3) -0.013(4) -0.008(3) 0.004(3)
    C13 0.024(4) 0.049(6) 0.019(4) -0.014(4) 0.001(3) 0.005(4)
    C14 0.022(4) 0.038(5) 0.019(4) -0.010(3) -0.006(3) 0.007(3)
    C15 0.010(3) 0.023(4) 0.014(3) -0.006(3) -0.004(2) -0.002(3)
    C16 0.018(3) 0.025(4) 0.019(4) 0.005(3) -0.009(3) -0.007(3)
    C17 0.027(4) 0.035(5) 0.026(4) 0.006(3) -0.014(3) -0.016(3)
    C18 0.027(4) 0.017(4) 0.024(4) 0.006(3) -0.010(3) -0.009(3)
    C19 0.025(4) 0.047(6) 0.024(4) 0.008(4) -0.006(3) -0.017(4)
    C20 0.031(4) 0.034(5) 0.026(4) -0.005(3) -0.003(3) 0.007(4)
    O1W 0.016(3) 0.057(4) 0.034(3) -0.007(3) 0.000(2) -0.007(3)
    O2W 0.043(3) 0.047(4) 0.023(3) -0.026(3) -0.015(3) 0.001(3)
_geom_special_details
;
 All esds (except the esd in the dihedral angle between two l.s. planes)
 are estimated using the full covariance matrix.  The cell esds are taken
 into account individually in the estimation of esds in distances, angles
 and torsion angles; correlations between esds in cell parameters are only
 used when they are defined by crystal symmetry.  An approximate (isotropic)
 treatment of cell esds is used for estimating esds involving l.s. planes.
;
loop_
    _geom_bond_atom_site_label_1
    _geom_bond_atom_site_label_2
    _geom_bond_site_symmetry_2
    _geom_bond_distance
    _geom_bond_publ_flag
    O1 C15 . 1.365(8) ?
    O1 C18 . 1.450(9) ?
    N1 C9 . 1.300(10) ?
    N1 C1 . 1.426(9) ?
    N1 C20 . 1.447(11) ?
    C1 C6 . 1.364(13) ?
    C1 C2 . 1.380(13) ?
    C2 C3 . 1.410(14) ?
    C2 H2A . 0.93 ?
    C3 C4 . 1.391(15) ?
    C3 H3A . 0.93 ?
    C4 C5 . 1.303(15) ?
    C4 H4A . 0.93 ?
    C5 C6 . 1.404(14) ?
    C5 H5A . 0.93 ?
    C6 C7 . 1.440(13) ?
    C7 C8 . 1.319(13) ?
    C7 H7A . 0.93 ?
    C8 C9 . 1.496(12) ?
    C8 H8A . 0.93 ?
    C9 C10 . 1.435(10) ?
    C10 C11 . 1.307(12) ?
    C10 H10A . 0.93 ?
    C11 C12 . 1.502(11) ?
    C11 H11A . 0.93 ?
    C12 C13 . 1.308(14) ?
    C12 C17 . 1.435(14) ?
    C13 C14 . 1.393(11) ?
    C13 H13A . 0.93 ?
    C14 C15 . 1.389(11) ?
    C14 H14A . 0.93 ?
    C15 C16 . 1.383(11) ?
    C16 C17 . 1.421(11) ?
    C16 H16A . 0.93 ?
    C17 H17A . 0.93 ?
    C18 C19 . 1.517(12) ?
    C18 H18A . 0.97 ?
    C18 H18B . 0.97 ?
    C19 H19A . 0.96 ?
    C19 H19B . 0.96 ?
    C19 H19C . 0.96 ?
    C20 H20A . 0.96 ?
    C20 H20B . 0.96 ?
    C20 H20C . 0.96 ?
    O1W H1W1 . 0.84 ?
    O1W H2W1 . 0.84 ?
    O2W H1W2 . 0.84 ?
    O2W H2W2 . 0.84 ?
loop_
    _geom_angle_atom_site_label_1
    _geom_angle_atom_site_label_2
    _geom_angle_atom_site_label_3
    _geom_angle_site_symmetry_1
    _geom_angle_site_symmetry_3
    _geom_angle
    _geom_angle_publ_flag
    C15 O1 C18 . . 116.7(6) ?
    C9 N1 C1 . . 122.7(7) ?
    C9 N1 C20 . . 118.8(7) ?
    C1 N1 C20 . . 118.6(7) ?
    C6 C1 C2 . . 120.2(7) ?
    C6 C1 N1 . . 119.1(7) ?
    C2 C1 N1 . . 120.7(8) ?
    C1 C2 C3 . . 117.6(8) ?
    C1 C2 H2A . . 121.2 ?
    C3 C2 H2A . . 121.2 ?
    C4 C3 C2 . . 121.4(8) ?
    C4 C3 H3A . . 119.3 ?
    C2 C3 H3A . . 119.3 ?
    C5 C4 C3 . . 119.0(8) ?
    C5 C4 H4A . . 120.5 ?
    C3 C4 H4A . . 120.5 ?
    C4 C5 C6 . . 122.0(9) ?
    C4 C5 H5A . . 119.0 ?
    C6 C5 H5A . . 119.0 ?
    C1 C6 C5 . . 119.9(8) ?
    C1 C6 C7 . . 119.4(8) ?
    C5 C6 C7 . . 120.7(9) ?
    C8 C7 C6 . . 120.7(8) ?
    C8 C7 H7A . . 119.7 ?
    C6 C7 H7A . . 119.7 ?
    C7 C8 C9 . . 119.6(8) ?
    C7 C8 H8A . . 120.2 ?
    C9 C8 H8A . . 120.2 ?
    N1 C9 C10 . . 126.0(8) ?
    N1 C9 C8 . . 118.4(7) ?
    C10 C9 C8 . . 115.6(7) ?
    C11 C10 C9 . . 128.1(8) ?
    C11 C10 H10A . . 115.9 ?
    C9 C10 H10A . . 115.9 ?
    C10 C11 C12 . . 130.2(9) ?
    C10 C11 H11A . . 114.9 ?
    C12 C11 H11A . . 114.9 ?
    C13 C12 C17 . . 120.9(8) ?
    C13 C12 C11 . . 117.9(8) ?
    C17 C12 C11 . . 121.3(8) ?
    C12 C13 C14 . . 121.8(9) ?
    C12 C13 H13A . . 119.1 ?
    C14 C13 H13A . . 119.1 ?
    C15 C14 C13 . . 118.7(8) ?
    C15 C14 H14A . . 120.6 ?
    C13 C14 H14A . . 120.6 ?
    O1 C15 C16 . . 115.6(6) ?
    O1 C15 C14 . . 122.1(7) ?
    C16 C15 C14 . . 122.3(7) ?
    C15 C16 C17 . . 117.2(8) ?
    C15 C16 H16A . . 121.4 ?
    C17 C16 H16A . . 121.4 ?
    C16 C17 C12 . . 119.1(8) ?
    C16 C17 H17A . . 120.5 ?
    C12 C17 H17A . . 120.5 ?
    O1 C18 C19 . . 106.7(7) ?
    O1 C18 H18A . . 110.4 ?
    C19 C18 H18A . . 110.4 ?
    O1 C18 H18B . . 110.4 ?
    C19 C18 H18B . . 110.4 ?
    H18A C18 H18B . . 108.6 ?
    C18 C19 H19A . . 109.5 ?
    C18 C19 H19B . . 109.5 ?
    H19A C19 H19B . . 109.5 ?
    C18 C19 H19C . . 109.5 ?
    H19A C19 H19C . . 109.5 ?
    H19B C19 H19C . . 109.5 ?
    N1 C20 H20A . . 109.5 ?
    N1 C20 H20B . . 109.5 ?
    H20A C20 H20B . . 109.5 ?
    N1 C20 H20C . . 109.5 ?
    H20A C20 H20C . . 109.5 ?
    H20B C20 H20C . . 109.5 ?
    H1W1 O1W H2W1 . . 107.7 ?
    H1W2 O2W H2W2 . . 109.1 ?
loop_
    _geom_torsion_atom_site_label_1
    _geom_torsion_atom_site_label_2
    _geom_torsion_atom_site_label_3
    _geom_torsion_atom_site_label_4
    _geom_torsion_site_symmetry_1
    _geom_torsion_site_symmetry_2
    _geom_torsion_site_symmetry_3
    _geom_torsion_site_symmetry_4
    _geom_torsion
    _geom_torsion_publ_flag
    C9 N1 C1 C6 . . . . 3.5(10) ?
    C20 N1 C1 C6 . . . . -177.8(7) ?
    C9 N1 C1 C2 . . . . -177.9(7) ?
    C20 N1 C1 C2 . . . . 0.8(10) ?
    C6 C1 C2 C3 . . . . 0.0(11) ?
    N1 C1 C2 C3 . . . . -178.6(6) ?
    C1 C2 C3 C4 . . . . 1.1(11) ?
    C2 C3 C4 C5 . . . . -2.2(12) ?
    C3 C4 C5 C6 . . . . 2.2(12) ?
    C2 C1 C6 C5 . . . . 0.0(10) ?
    N1 C1 C6 C5 . . . . 178.6(6) ?
    C2 C1 C6 C7 . . . . 179.1(7) ?
    N1 C1 C6 C7 . . . . -2.3(10) ?
    C4 C5 C6 C1 . . . . -1.2(12) ?
    C4 C5 C6 C7 . . . . 179.7(8) ?
    C1 C6 C7 C8 . . . . 0.8(11) ?
    C5 C6 C7 C8 . . . . 179.9(8) ?
    C6 C7 C8 C9 . . . . -0.3(12) ?
    C1 N1 C9 C10 . . . . 177.7(6) ?
    C20 N1 C9 C10 . . . . -1.1(11) ?
    C1 N1 C9 C8 . . . . -3.0(10) ?
    C20 N1 C9 C8 . . . . 178.3(7) ?
    C7 C8 C9 N1 . . . . 1.4(11) ?
    C7 C8 C9 C10 . . . . -179.2(7) ?
    N1 C9 C10 C11 . . . . 173.5(8) ?
    C8 C9 C10 C11 . . . . -5.8(12) ?
    C9 C10 C11 C12 . . . . -178.2(8) ?
    C10 C11 C12 C13 . . . . -175.1(9) ?
    C10 C11 C12 C17 . . . . 3.9(14) ?
    C17 C12 C13 C14 . . . . -0.9(13) ?
    C11 C12 C13 C14 . . . . 178.1(8) ?
    C12 C13 C14 C15 . . . . 1.3(12) ?
    C18 O1 C15 C16 . . . . -175.9(6) ?
    C18 O1 C15 C14 . . . . 4.8(9) ?
    C13 C14 C15 O1 . . . . 178.9(7) ?
    C13 C14 C15 C16 . . . . -0.4(11) ?
    O1 C15 C16 C17 . . . . 179.9(6) ?
    C14 C15 C16 C17 . . . . -0.8(10) ?
    C15 C16 C17 C12 . . . . 1.1(10) ?
    C13 C12 C17 C16 . . . . -0.3(12) ?
    C11 C12 C17 C16 . . . . -179.3(7) ?
    C15 O1 C18 C19 . . . . 179.9(6) ?
loop_
    _geom_hbond_atom_site_label_D
    _geom_hbond_atom_site_label_H
    _geom_hbond_atom_site_label_A
    _geom_hbond_site_symmetry_A
    _geom_hbond_distance_DH
    _geom_hbond_distance_HA
    _geom_hbond_distance_DA
    _geom_hbond_angle_DHA
    _geom_hbond_publ_flag
    O2W H1W2 O1W . 0.83 1.99 2.711(11) 143 y
    O1W H2W1 I1 2_566 0.84 2.77 3.588(7) 163 y
    O2W H2W2 I1 2_666 0.84 2.87 3.579(7) 144 y
    C2 H2A I1 2_576 0.93 3.02 3.814(10) 145 y
    C7 H7A I1 2_566 0.93 2.89 3.708(10) 148 y
