# Supplementary material for: 2-[(E)-2-(4-Ethoxy­phen­yl)ethen­yl]-1-methyl­quinolinium iodide dihydrate
Source: Acta Crystallogr Sect E Struct Rep Online. 2010 Mar 27;66(Pt 4):o938–9. doi: 10.1107/S1600536810010548 (PMC2984024; doi:10.1107/S1600536810010548)
Supplement: Supplementary file 2 [file e-66-0o938-Isup2.hkl]

# 
# h,k,l, Fc-squared, Fo-squared, sigma(Fo-squared) and status flag 
# 
data_I
_shelx_title ' tk1nhm in P-1 (100K)' 
_shelx_refln_list_code          4 
_shelx_F_calc_maximum      237.53 
_exptl_crystal_F_000       456.00 
_reflns_d_resolution_high  0.7965 
 
loop_ 
 _symmetry_equiv_pos_as_xyz 
 'x, y, z' 
 '-x, -y, -z' 
 
_cell_length_a     8.2450 
_cell_length_b    10.6676 
_cell_length_c    12.2492 
_cell_angle_alpha  85.789 
_cell_angle_beta   70.516 
_cell_angle_gamma  71.272 
 
_shelx_F_squared_multiplier     1.000 
 
loop_ 
 _refln_index_h 
 _refln_index_k 
 _refln_index_l 
 _refln_F_squared_calc 
 _refln_F_squared_meas 
 _refln_F_squared_sigma 
 _refln_observed_status 
   1   0   0     3179.36     4371.52     83.63 o 
   2   0   0     5584.93     6023.66     89.60 o 
   3   0   0     2431.87     2190.53     55.47 o 
   4   0   0      657.12      520.19     13.13 o 
   5   0   0     4622.78     4585.85     73.37 o 
   6   0   0        3.11       55.37      8.24 o 
   7   0   0      228.68      301.51     17.31 o 
   8   0   0       85.74       93.23     13.35 o 
   9   0   0      146.48      166.78     18.15 o 
  -9   1   0      381.86      380.39     26.09 o 
  -8   1   0        0.60       -6.63     10.29 o 
  -7   1   0     3238.35     3120.23     73.75 o 
  -6   1   0     1204.48     1327.26     33.56 o 
  -5   1   0      797.54      813.13     43.15 o 
  -4   1   0     5313.95     4933.53    101.81 o 
  -3   1   0      248.26      350.73     14.23 o 
  -2   1   0     9525.54     4872.06    156.65 o 
  -1   1   0     2368.52     2805.03     71.27 o 
   0   1   0      109.07      634.42     24.29 o 
   1   1   0     2357.14     2745.35     52.70 o 
   2   1   0      261.05      461.77     11.83 o 
   3   1   0     5107.66     4792.69     94.28 o 
   4   1   0      189.87      195.54     12.62 o 
   5   1   0     1182.67      977.90     19.83 o 
   6   1   0     1596.49     1603.06     30.71 o 
   7   1   0        1.85       17.18      7.42 o 
   8   1   0     1278.46     1161.61     32.73 o 
   9   1   0       56.10       91.35     16.76 o 
  -8   2   0      433.03      409.18     35.13 o 
  -7   2   0      279.47      243.00     18.37 o 
  -6   2   0     2088.82     2101.22     53.76 o 
  -5   2   0       91.77       91.95     16.33 o 
  -4   2   0     3447.92     3207.45     74.13 o 
  -3   2   0      530.40      351.72     17.56 o 
  -2   2   0     2458.90     2960.88     79.24 o 
  -1   2   0     6894.14     8062.33    136.78 o 
   0   2   0      846.68     1049.52     43.74 o 
   1   2   0     2296.94     1928.61    175.21 o 
   2   2   0      184.33      120.54      4.92 o 
   3   2   0      474.60      277.57     10.05 o 
   4   2   0     6735.55     6468.91    110.75 o 
   5   2   0     1058.78     1297.81     26.41 o 
   6   2   0     1170.98     1029.99     18.38 o 
   7   2   0      924.83      876.55     22.85 o 
   8   2   0      332.72      290.01     17.22 o 
   9   2   0     1482.36     1536.83     39.97 o 
  -8   3   0      427.30      445.44     26.60 o 
  -7   3   0      506.17      527.68     26.57 o 
  -6   3   0      172.91      226.60     17.52 o 
  -5   3   0     1644.92     1783.66     47.29 o 
  -4   3   0      303.71      435.05     24.00 o 
  -3   3   0     3697.68     3033.69     58.70 o 
  -2   3   0     4193.23     5187.29     92.33 o 
  -1   3   0      636.19      443.55     32.55 o 
   0   3   0    11554.34    19137.75    459.72 o 
   1   3   0      341.27      507.25     55.76 o 
   2   3   0    11269.82    12494.48    289.31 o 
   3   3   0     1499.21     2221.44     29.09 o 
   4   3   0     4328.53     4300.11     68.07 o 
   5   3   0      605.07      569.80     17.91 o 
   6   3   0     1063.46     1137.03     25.20 o 
   7   3   0     2434.39     2491.80     41.16 o 
   8   3   0      125.73      120.44     11.17 o 
   9   3   0      218.00      226.94     26.98 o 
  -7   4   0      476.03      533.49     27.94 o 
  -6   4   0      112.86      123.70     15.38 o 
  -5   4   0      590.79      582.51     26.38 o 
  -4   4   0      877.59      908.91     30.84 o 
  -3   4   0     1191.47     1312.08     36.36 o 
  -2   4   0     1818.60     1159.96     31.61 o 
  -1   4   0        2.33        7.02      5.10 o 
   0   4   0     7195.05     7711.04    129.61 o 
   1   4   0     1315.15     1389.11     32.02 o 
   2   4   0      459.59      285.62     18.65 o 
   3   4   0     6800.51     8100.55    132.84 o 
   4   4   0        8.68      135.39      4.98 o 
   5   4   0     4159.98     3863.81     55.00 o 
   6   4   0      214.51      289.65      9.41 o 
   7   4   0      350.10      328.86     18.36 o 
   8   4   0      778.30      686.79     27.36 o 
   9   4   0      133.79      143.41     18.30 o 
  -7   5   0      241.43      265.30     22.99 o 
  -6   5   0      165.38      212.75     19.72 o 
  -5   5   0      177.98      273.62     20.29 o 
  -4   5   0     2724.72     2802.42     68.04 o 
  -3   5   0      133.24      261.26     16.70 o 
  -2   5   0     1711.25     1344.26     36.96 o 
  -1   5   0     1061.98      736.11     20.99 o 
   0   5   0     1212.06     1606.26     33.32 o 
   1   5   0     3687.29     4021.83     82.49 o 
   2   5   0        6.40       35.07      7.75 o 
   3   5   0     3388.05     3138.32     79.71 o 
   4   5   0     1859.54     1833.83     31.07 o 
   5   5   0     1114.65     1155.75     19.81 o 
   6   5   0     1966.44     1853.30     33.80 o 
   7   5   0      446.92      449.68     15.59 o 
   8   5   0      265.46      279.04     13.83 o 
   9   5   0      194.55      198.87     24.21 o 
  -6   6   0      527.27      531.69     29.98 o 
  -5   6   0      185.92      252.79     20.95 o 
  -4   6   0      882.82      847.45     33.43 o 
  -3   6   0     1703.05     1321.99     40.43 o 
  -2   6   0       42.88       73.04     11.25 o 
  -1   6   0     4184.16     4850.54     87.87 o 
   0   6   0      695.22      807.88     25.91 o 
   1   6   0     2952.79     3370.60     71.76 o 
   2   6   0     1063.14      967.90     26.45 o 
   3   6   0      185.53      168.02     16.75 o 
   4   6   0     2913.87     1765.29     66.57 o 
   5   6   0      244.82      261.94     27.53 o 
   6   6   0      927.44      885.61     21.70 o 
   7   6   0       35.67       50.39     17.99 o 
   8   6   0      379.43      382.39     28.25 o 
   9   6   0      427.19      354.17     16.89 o 
  -6   7   0      151.76      127.84     18.84 o 
  -5   7   0      445.91      511.19     44.96 o 
  -4   7   0        0.13       58.87     13.60 o 
  -3   7   0     1004.41      992.65     36.03 o 
  -2   7   0      411.61      450.97     24.88 o 
  -1   7   0     1078.13      996.02     33.38 o 
   0   7   0     2780.46     2954.67     67.23 o 
   1   7   0        7.54       64.44      8.27 o 
   2   7   0     1090.04      981.15     28.85 o 
   3   7   0     1148.69     1081.02     47.15 o 
   4   7   0      966.19      514.73     32.11 o 
   5   7   0     1226.17     1329.85     74.50 o 
   6   7   0        4.37       -4.25      7.34 o 
   7   7   0     1392.36     1250.49     33.72 o 
   8   7   0      214.56      184.05     13.37 o 
   9   7   0      729.74      627.06     22.86 o 
  -5   8   0      414.27      384.63     27.88 o 
  -4   8   0      622.03      552.51     30.56 o 
  -3   8   0       15.46       21.04     12.29 o 
  -2   8   0      702.14      777.84     32.21 o 
  -1   8   0      160.85      177.56     16.64 o 
   0   8   0      643.42      692.02     28.52 o 
   1   8   0      118.69      112.88     13.35 o 
   2   8   0      599.21      694.44     33.42 o 
   3   8   0     2674.43     2814.62     79.67 o 
   4   8   0      181.05      195.30     44.91 o 
   5   8   0     1338.22     1310.05     35.82 o 
   6   8   0      378.86      436.73     22.84 o 
   7   8   0      442.54      374.10     19.80 o 
   8   8   0     1222.24     1208.92     34.64 o 
   9   8   0        5.02       18.48     13.57 o 
  -4   9   0      433.72      502.33     30.00 o 
  -3   9   0        5.11       57.63     18.48 o 
  -2   9   0      272.00      247.55     32.44 o 
  -1   9   0     1195.39     1355.99     52.61 o 
   0   9   0      323.77      444.04     31.67 o 
   1   9   0     3813.87     4121.99    111.89 o 
   2   9   0       15.78        8.43     14.06 o 
   3   9   0     1110.42      973.60     41.87 o 
   4   9   0     1222.89     1243.30     47.82 o 
   5   9   0      346.22      327.00     25.15 o 
   6   9   0     1203.89     1083.75     42.80 o 
   7   9   0       53.99       93.02     33.55 o 
   8   9   0      386.19      369.83     35.16 o 
  -3  10   0      700.91      621.08     40.81 o 
  -2  10   0        0.03       33.87     17.47 o 
  -1  10   0      809.17      771.16     41.61 o 
   0  10   0      427.98      438.19     41.81 o 
   1  10   0      132.19      199.60     22.21 o 
   2  10   0     1702.59     1867.94     89.32 o 
   3  10   0       12.41        6.84     15.06 o 
   4  10   0      950.96      919.84     81.92 o 
   5  10   0       47.01      186.70     23.25 o 
   6  10   0      438.26      411.29     40.75 o 
   7  10   0      993.70      847.66     52.42 o 
   8  10   0        0.10       -2.29     16.09 o 
  -2  11   0      106.24      113.36     31.89 o 
  -1  11   0      186.51      185.80     35.04 o 
   0  11   0     1060.38      985.01     65.35 o 
   1  11   0        0.75       20.41     22.96 o 
   2  11   0      535.57      517.51     35.64 o 
   3  11   0      525.79      663.00     55.74 o 
   4  11   0       97.68      126.81     28.08 o 
   5  11   0      957.26      794.86     56.41 o 
   6  11   0       88.21       87.66     26.58 o 
   7  11   0      223.62      298.64     35.64 o 
  -1  12   0      170.58      188.40     35.96 o 
   3  12   0      701.14      744.13     61.30 o 
   4  12   0       25.49       14.34     26.03 o 
   5  12   0      416.85      581.34     55.95 o 
   6  12   0      193.43      261.50     37.86 o 
   3  13   0       10.91       28.78     29.05 o 
   4  13   0      514.67      500.86     52.95 o 
   5  13   0        7.23       31.15     29.01 o 
  -4 -13   1       26.28       35.31     30.23 o 
  -6 -12   1      216.07      283.72     39.17 o 
  -5 -12   1       80.60      101.26     29.81 o 
  -4 -12   1      378.04      387.84     44.31 o 
  -3 -12   1        4.87      -25.49     22.57 o 
  -2 -12   1      575.93      465.95     49.65 o 
  -1 -12   1      305.50      279.49     40.75 o 
   0 -12   1       70.38       22.58     26.63 o 
   1 -12   1      285.15      264.52     42.34 o 
  -7 -11   1       49.77       41.56     22.93 o 
  -6 -11   1     1061.07     1035.97     64.07 o 
  -5 -11   1      102.07      131.87     30.14 o 
  -4 -11   1      868.72      807.66    118.11 o 
  -3 -11   1      647.76      543.79     36.60 o 
  -2 -11   1        9.58        3.20     17.04 o 
  -1 -11   1      983.07      995.14     65.18 o 
   0 -11   1        0.13       22.09     24.61 o 
   1 -11   1      341.03      317.44     43.01 o 
   2 -11   1      115.20      145.99     33.96 o 
  -8 -10   1      574.44      575.56     43.74 o 
  -7 -10   1      208.36      173.34     24.32 o 
  -6 -10   1       92.14      153.41     22.16 o 
  -5 -10   1      634.28      696.33     46.11 o 
  -4 -10   1      102.10       78.95     19.42 o 
  -3 -10   1      940.01      995.12     44.43 o 
  -2 -10   1      308.63      258.14     49.56 o 
  -1 -10   1      153.09      215.72     23.71 o 
   0 -10   1      487.27      549.11     47.06 o 
   1 -10   1       42.00       30.27     24.14 o 
   2 -10   1      646.39      661.19     52.48 o 
   3 -10   1      107.33      109.73     22.73 o 
  -8  -9   1      107.73       84.58     13.27 o 
  -7  -9   1      683.01      710.82     30.74 o 
  -6  -9   1       30.86       32.37     11.08 o 
  -5  -9   1     1200.94     1031.46     43.17 o 
  -4  -9   1      672.22      560.37     33.84 o 
  -3  -9   1      331.95      309.45     26.03 o 
  -2  -9   1      598.11      708.62     36.73 o 
  -1  -9   1       37.87       76.88     32.85 o 
   0  -9   1     1071.26     1069.07     62.83 o 
   1  -9   1      457.74      443.91     60.53 o 
   2  -9   1      378.07      365.56     37.35 o 
   3  -9   1      556.58      579.45     30.40 o 
   4  -9   1        0.34       13.22     13.52 o 
  -8  -8   1       78.89       96.46     12.22 o 
  -7  -8   1      115.29      133.46     13.41 o 
  -6  -8   1      765.65      856.64     28.55 o 
  -5  -8   1      295.97      369.65     20.58 o 
  -4  -8   1     1977.51     2007.69     62.73 o 
  -3  -8   1      111.05      140.48     18.14 o 
  -2  -8   1     1325.91     1282.88     46.40 o 
  -1  -8   1      539.89      629.88     32.91 o 
   0  -8   1     2210.80     2526.56     61.21 o 
   1  -8   1     1596.19     1723.85     47.95 o 
   2  -8   1      123.79      167.63     16.53 o 
   3  -8   1      709.83      687.77     31.16 o 
   4  -8   1      267.99      306.42     27.63 o 
   5  -8   1      273.68      173.77     20.33 o 
  -9  -7   1      172.96      153.43     21.89 o 
  -8  -7   1      174.66      192.91     14.42 o 
  -7  -7   1      736.07      678.50     24.18 o 
  -6  -7   1     2076.76     1958.15     47.10 o 
  -5  -7   1      551.01      527.75     20.77 o 
  -4  -7   1      733.57      786.01     26.10 o 
  -3  -7   1     1389.55     1198.32     33.61 o 
  -2  -7   1       30.73       85.74     14.44 o 
  -1  -7   1     5358.18     6070.98    124.40 o 
   0  -7   1     2130.91     2746.92     63.36 o 
   1  -7   1      113.56       67.13     11.46 o 
   2  -7   1     1343.25     1179.98     39.76 o 
   3  -7   1      100.70      148.14     17.17 o 
   4  -7   1     1824.74     1812.98     52.21 o 
   5  -7   1      117.58      135.00     23.89 o 
   6  -7   1      408.10      442.51     49.77 o 
  -9  -6   1        2.96        8.38      9.28 o 
  -8  -6   1      947.24      830.52     26.50 o 
  -7  -6   1      929.04      979.77     28.44 o 
  -6  -6   1       64.10      136.18     11.20 o 
  -5  -6   1     2754.74     2278.85    161.27 o 
  -4  -6   1        3.22       50.44      7.17 o 
  -3  -6   1     2714.34     2635.66     57.31 o 
  -2  -6   1     1026.39      935.60     34.46 o 
  -1  -6   1     1498.46     1744.30     41.84 o 
   0  -6   1     5961.02     6536.86    161.11 o 
   1  -6   1       34.81       99.54      9.27 o 
   2  -6   1     1693.47     1546.85     42.28 o 
   3  -6   1      603.26      650.78     27.71 o 
   4  -6   1      406.46      361.62     21.56 o 
   5  -6   1      882.05      913.90     35.38 o 
   6  -6   1       11.03       20.25     12.85 o 
   7  -6   1      389.92      381.58     27.83 o 
  -9  -5   1      506.29      487.85     49.75 o 
  -8  -5   1       74.58       77.20     13.75 o 
  -7  -5   1     2933.01     2653.50     73.82 o 
  -6  -5   1      154.47      134.89      8.90 o 
  -5  -5   1     2069.48     2093.69     40.37 o 
  -4  -5   1     2036.29     2226.99     40.91 o 
  -3  -5   1      864.22     1198.11     29.77 o 
  -2  -5   1    14915.62    17721.61    331.17 o 
  -1  -5   1     1141.40     1427.07     34.31 o 
   0  -5   1     3136.72     4112.27     73.17 o 
   1  -5   1      220.61      141.60     18.72 o 
   2  -5   1     1936.11     2035.84     43.14 o 
   3  -5   1     2888.93     2711.16     55.60 o 
   4  -5   1       48.32       96.97     12.61 o 
   5  -5   1      368.88      434.07     27.09 o 
   6  -5   1      102.66      156.25     17.25 o 
   7  -5   1       71.12       63.20     14.83 o 
  -9  -4   1     1316.45     1142.59     37.42 o 
  -8  -4   1      495.92      424.83     21.74 o 
  -7  -4   1      453.47      441.49     19.26 o 
  -6  -4   1     3229.34     2956.83     57.62 o 
  -5  -4   1      319.32      349.75     10.65 o 
  -4  -4   1     4810.19     4437.78     58.33 o 
  -3  -4   1      620.11      521.67     16.67 o 
  -2  -4   1       55.53      137.78     10.01 o 
  -1  -4   1     2814.00     2976.12    293.85 o 
   0  -4   1      126.45       39.51      4.89 o 
   1  -4   1     3548.37     2724.97     74.04 o 
   2  -4   1     2354.31     2609.55     51.00 o 
   3  -4   1      731.25      673.92     24.88 o 
   4  -4   1     2109.14     1919.70     43.25 o 
   5  -4   1       76.71      109.33     12.04 o 
   6  -4   1     2351.91     2297.92     60.04 o 
   7  -4   1      371.29      352.11     24.47 o 
   8  -4   1      350.49      290.22     23.30 o 
  -9  -3   1       86.16       99.79     14.10 o 
  -8  -3   1      846.42      883.90     27.56 o 
  -7  -3   1      120.97      253.85     23.55 o 
  -6  -3   1      522.09      661.87     20.79 o 
  -5  -3   1     1218.30      918.16     19.76 o 
  -4  -3   1      682.99      801.62     13.91 o 
  -3  -3   1     3789.46     3169.16     54.27 o 
  -1  -3   1     6412.53     9433.39    177.11 o 
   0  -3   1     6103.25     8306.73    165.36 o 
   1  -3   1      349.95      590.54     15.95 o 
   2  -3   1     6526.94     7055.75    122.80 o 
   3  -3   1       44.51       20.42      6.16 o 
   4  -3   1     3053.31     2456.62    152.12 o 
   6  -3   1      349.76      442.91     19.95 o 
   7  -3   1     2688.12     2322.78     66.30 o 
   8  -3   1        0.79       12.41     12.22 o 
  -9  -2   1      194.24      207.01     16.61 o 
  -8  -2   1      239.77      248.79     16.19 o 
  -7  -2   1      892.83      814.81     25.07 o 
  -6  -2   1        0.31       22.43      7.14 o 
  -5  -2   1     4071.41     4187.49     61.75 o 
  -4  -2   1       62.02       80.64      6.64 o 
  -3  -2   1     1966.98     1725.59     26.41 o 
  -2  -2   1     7067.20     7645.40    124.34 o 
  -1  -2   1      503.08      901.42     20.86 o 
   0  -2   1    31823.52    50419.19    953.54 o 
   1  -2   1       30.09       27.70      8.86 o 
   3  -2   1     6376.18     6904.83    175.55 o 
   4  -2   1      931.72      509.39     86.48 o 
   6  -2   1       48.09      119.20     17.02 o 
   7  -2   1      118.16      158.56     13.83 o 
   8  -2   1        6.43       36.54     17.65 o 
  -9  -1   1      470.86      438.11     23.21 o 
  -8  -1   1       36.24       31.45     10.03 o 
  -7  -1   1     1028.97     1055.52     29.71 o 
  -6  -1   1      960.24      951.41     26.52 o 
  -5  -1   1     1490.92     1376.40     27.03 o 
  -4  -1   1    10028.55     9942.34    137.64 o 
  -3  -1   1       46.39       75.54      5.14 o 
  -2  -1   1     8592.10    10963.16    160.48 o 
  -1  -1   1     1968.31     2857.75    101.90 o 
   0  -1   1       77.66      216.35     12.94 o 
   2  -1   1      109.53       11.03      6.77 o 
   3  -1   1     6280.49     5193.44    104.28 o 
   4  -1   1      411.79      295.51     12.78 o 
   5  -1   1      578.26      436.13     14.29 o 
   6  -1   1     1106.44     1025.14     27.96 o 
   7  -1   1      354.12      370.34     18.99 o 
   8  -1   1     1501.53     1525.06     39.97 o 
   9  -1   1       64.95       98.20     15.64 o 
  -9   0   1      277.95      306.27     20.68 o 
  -8   0   1      175.58      276.32     21.85 o 
  -7   0   1      181.44      183.04     15.59 o 
  -6   0   1     2287.49     2445.72     58.52 o 
  -5   0   1      303.81      319.05     19.87 o 
  -4   0   1     3260.24     2947.24     55.88 o 
  -3   0   1     2624.15     1958.66     43.23 o 
  -2   0   1      619.80      424.53     17.05 o 
  -1   0   1     6475.14     8418.04    203.87 o 
   0   0   1        0.52       16.69      4.24 o 
   1   0   1     3474.82     3947.45     91.56 o 
   2   0   1     4216.20     4961.20     96.54 o 
   4   0   1     4145.66     3759.30     53.52 o 
   5   0   1      185.18      386.90     12.16 o 
   6   0   1      940.35      853.56     23.85 o 
   7   0   1      733.57      662.51     22.59 o 
   8   0   1      148.96      131.58     12.88 o 
   9   0   1      759.37      816.99     31.99 o 
  -8   1   1      801.76      805.29     32.78 o 
  -7   1   1      376.00      405.73     33.43 o 
  -6   1   1      631.39      733.25     27.90 o 
  -4   1   1      279.79      318.98     15.44 o 
  -3   1   1     1405.17      403.23     22.10 o 
  -2   1   1     1787.61     1981.23     55.68 o 
  -1   1   1     8727.08    11338.82    346.73 o 
   0   1   1      759.43      664.45     18.42 o 
   1   1   1      414.65      841.86     24.13 o 
   2   1   1     2385.48     1283.44     28.02 o 
   3   1   1     4024.86     6220.44    120.91 o 
   4   1   1     3660.26     3000.55     55.54 o 
   5   1   1      161.77       83.05     10.11 o 
   6   1   1      896.64      982.06     20.58 o 
   7   1   1     1621.59     1680.47     38.03 o 
   8   1   1       13.20       17.32      7.92 o 
   9   1   1      417.54      328.25     20.08 o 
  -8   2   1      296.98      272.86     21.94 o 
  -7   2   1      502.15      621.89     41.06 o 
  -6   2   1        0.40       64.64     11.22 o 
  -5   2   1     1445.07     1279.85     80.54 o 
  -4   2   1     1177.03     1051.72     35.70 o 
  -3   2   1      847.64     1100.58     30.08 o 
  -2   2   1     4032.32     3166.66    152.40 o 
  -1   2   1       13.03       75.21      7.03 o 
   0   2   1     9240.06    11542.33    304.72 o 
   1   2   1      552.28     1107.70     29.62 o 
   2   2   1     5767.71     8246.61    120.52 o 
   3   2   1    10419.78    11714.12    222.12 o 
   4   2   1       29.34       36.50      7.66 o 
   5   2   1     4972.78     4484.02     80.64 o 
   6   2   1      654.55      808.03     22.87 o 
   7   2   1     1346.16     1144.99     30.36 o 
   8   2   1      859.14      983.71     25.20 o 
   9   2   1      110.68      158.36     12.44 o 
  -8   3   1       17.06       41.10     14.06 o 
  -7   3   1      358.48      468.66     26.38 o 
  -6   3   1      882.33      960.00     34.36 o 
  -5   3   1       27.51       22.65     10.59 o 
  -4   3   1     2657.62     2245.59     65.22 o 
  -3   3   1      415.71      491.99     19.94 o 
  -2   3   1     1610.52     1098.67     30.10 o 
  -1   3   1     2782.77     3026.72     97.47 o 
   0   3   1     4239.13     6496.77    160.12 o 
   1   3   1     8714.87    10856.36    208.48 o 
   2   3   1      535.39      833.18     29.16 o 
   3   3   1     3647.75     3557.24     49.04 o 
   4   3   1     1109.64     1026.00     35.57 o 
   5   3   1     1814.54     1811.94     33.26 o 
   6   3   1     2935.35     2628.01     46.97 o 
   7   3   1       36.15       24.47      7.21 o 
   8   3   1      795.56      679.51     25.26 o 
   9   3   1      195.41      236.94     23.86 o 
  -7   4   1        4.26       26.80     23.70 o 
  -6   4   1      816.43      854.60     33.70 o 
  -5   4   1       58.09       90.43     13.28 o 
  -4   4   1     1179.16     1211.44     37.33 o 
  -3   4   1     2013.20     1723.47     45.16 o 
  -2   4   1      448.52      406.50     20.49 o 
  -1   4   1    14337.64    17636.40    454.09 o 
   0   4   1       93.07      149.89      8.35 o 
   1   4   1     3805.76     4854.75    132.00 o 
   2   4   1     2804.45     2938.21     74.97 o 
   3   4   1      435.57      469.82     12.53 o 
   4   4   1     2494.52     1738.96     24.20 o 
   5   4   1       42.85       63.59      4.93 o 
   6   4   1      902.28      883.18     32.97 o 
   7   4   1      910.37      967.28     24.02 o 
   8   4   1      188.62      180.70     14.75 o 
   9   4   1      440.75      391.43     33.27 o 
  -7   5   1      310.91      255.74     23.24 o 
  -6   5   1      223.61      227.65     20.84 o 
  -5   5   1     2641.16     2435.05     63.61 o 
  -4   5   1        8.37       74.78     12.72 o 
  -3   5   1     1610.37     1810.81     48.50 o 
  -2   5   1      678.92      699.79     26.21 o 
  -1   5   1     1280.48     1373.68     31.27 o 
   0   5   1     6339.57     8066.21    155.99 o 
   1   5   1       24.33      222.78     12.17 o 
   2   5   1     3660.71     3869.99     79.00 o 
   3   5   1     1714.35     2012.18     54.60 o 
   4   5   1     2345.68     2930.17     47.65 o 
   5   5   1     1836.35     1627.94     27.50 o 
   6   5   1       14.06       54.17      4.10 o 
   7   5   1     1837.44     1519.85     29.82 o 
   8   5   1       78.55      100.79     18.18 o 
   9   5   1      897.79      863.80     43.00 o 
  -6   6   1       27.88       39.39     14.54 o 
  -5   6   1      796.13      754.93     36.47 o 
  -4   6   1     1299.37     1237.91     40.94 o 
  -3   6   1       61.21       42.00     12.07 o 
  -2   6   1     1962.26     1717.83     51.66 o 
  -1   6   1      226.70      273.46     13.99 o 
   0   6   1     1639.81     1490.19     38.87 o 
   1   6   1      939.45      615.08     26.35 o 
   2   6   1      250.94      295.73     15.73 o 
   3   6   1     3205.47     3074.54     64.90 o 
   4   6   1       93.69      120.53     18.53 o 
   5   6   1     2464.09     2176.62     36.79 o 
   6   6   1     1343.29     1366.54     31.93 o 
   7   6   1      480.16      518.92     15.80 o 
   8   6   1     2320.80     2029.70     57.46 o 
   9   6   1        0.73       10.22     16.22 o 
  -6   7   1      472.70      616.94     33.63 o 
  -5   7   1        8.60       23.43     13.02 o 
  -4   7   1      236.19      333.25     23.68 o 
  -3   7   1        3.80       17.05     11.41 o 
  -2   7   1      751.12      628.20     48.71 o 
  -1   7   1     3070.42     3379.56     81.16 o 
   0   7   1       51.94       61.35     10.85 o 
   1   7   1     2837.37     3143.26     59.97 o 
   2   7   1      344.19      391.75     19.48 o 
   3   7   1     2699.79     2605.37     57.31 o 
   4   7   1     3922.16     4123.97    155.78 o 
   5   7   1      347.66      324.43     21.38 o 
   6   7   1     1704.85     1834.40     49.48 o 
   7   7   1      329.53      322.31     16.88 o 
   8   7   1      182.42      166.37     11.94 o 
   9   7   1      618.35      551.80     35.64 o 
  -5   8   1      250.33      251.52     24.37 o 
  -4   8   1      260.84      297.78     23.92 o 
  -3   8   1     2001.90     1915.91     55.31 o 
  -2   8   1        0.06       20.39     11.22 o 
  -1   8   1     1883.67     1988.22     53.71 o 
   0   8   1     1046.74     1260.74     39.00 o 
   1   8   1      122.83       71.65     11.98 o 
   2   8   1     3286.07     3322.85     90.19 o 
   3   8   1       28.39       88.12     18.83 o 
   4   8   1     2097.12     1941.23     58.94 o 
   5   8   1      311.60      353.34     18.95 o 
   6   8   1      435.63      401.37     19.93 o 
   7   8   1     1119.85      964.40     38.56 o 
   8   8   1      307.61      284.57     21.67 o 
   9   8   1      458.88      388.53     32.55 o 
  -4   9   1       52.92       66.74     17.28 o 
  -3   9   1      455.60      523.69     29.76 o 
  -2   9   1     1059.74      994.52     47.07 o 
  -1   9   1       84.98      123.00     19.87 o 
   0   9   1     1001.78      909.34     41.77 o 
   1   9   1      302.20      433.47     23.38 o 
   2   9   1     2293.26     2270.84     68.72 o 
   3   9   1     2014.82     2180.97     66.66 o 
   4   9   1      240.66      235.58     21.82 o 
   5   9   1     1167.75     1019.99     61.29 o 
   6   9   1      124.70      140.23     15.30 o 
   7   9   1      291.61      383.31     35.40 o 
   8   9   1      519.47      558.94     39.31 o 
   9   9   1        6.22       26.41     17.72 o 
  -3  10   1        0.28       23.22     20.15 o 
  -2  10   1      389.72      434.33     33.39 o 
  -1  10   1      161.24      239.63     26.42 o 
   0  10   1      449.62      533.77     33.21 o 
   1  10   1      920.33      976.85     43.09 o 
   2  10   1      374.02      427.25     28.85 o 
   3  10   1      532.00      505.35     47.43 o 
   4  10   1      176.56      187.56     28.63 o 
   5  10   1      438.76      571.32     47.06 o 
   6  10   1      515.15      656.70     47.95 o 
   7  10   1       26.73       14.90     18.32 o 
   8  10   1      528.43      485.13     40.08 o 
  -2  11   1       64.23      106.96     28.18 o 
  -1  11   1      445.79      462.07     45.61 o 
   0  11   1       15.69       50.01     24.47 o 
   2  11   1      283.37      230.71     36.33 o 
   3  11   1      225.88      319.88     38.30 o 
   4  11   1      750.94      778.75     57.54 o 
   5  11   1        2.51        3.65     21.46 o 
   6  11   1      905.67      846.48     56.99 o 
   7  11   1      199.10       98.87     24.90 o 
   8  11   1      357.72      354.67     37.28 o 
   3  12   1        0.19      -33.37     22.54 o 
   4  12   1      686.30      778.56     61.45 o 
   5  12   1      268.13      282.66     39.03 o 
   6  12   1       23.57       44.34     25.42 o 
   7  12   1      275.29      329.84     39.67 o 
   3  13   1      443.27      527.17     55.62 o 
   4  13   1        1.06      -25.89     24.31 o 
   5  13   1      278.76      280.47     42.08 o 
  -6 -12   2       72.29       77.05     29.77 o 
  -5 -12   2      286.72      275.64     39.73 o 
  -4 -12   2       33.39       -8.25     33.14 o 
  -3 -12   2      673.59      750.28     54.60 o 
  -2 -12   2      282.70      351.06     47.97 o 
  -1 -12   2      159.53      128.60     34.89 o 
   0 -12   2      272.32      311.98     44.91 o 
   1 -12   2       69.95       85.52     31.19 o 
  -7 -11   2      500.36      462.92     45.24 o 
  -6 -11   2       14.55       32.59     19.87 o 
  -5 -11   2      731.71      627.17     46.71 o 
  -4 -11   2      486.46      491.46     36.48 o 
  -3 -11   2      177.81      128.85     54.85 o 
  -2 -11   2      733.25      804.26     98.14 o 
  -1 -11   2       68.71       43.54     28.14 o 
   0 -11   2      578.95      514.19     50.56 o 
   1 -11   2      127.61       92.83     30.77 o 
   2 -11   2      157.39      183.40     36.98 o 
  -7 -10   2      314.87      358.00     23.74 o 
  -6 -10   2      342.93      331.10     22.09 o 
  -5 -10   2      222.00      302.42     30.20 o 
  -4 -10   2      524.01      694.38     52.23 o 
  -3 -10   2       99.59      112.50     59.17 o 
  -2 -10   2      610.11      675.82     72.58 o 
  -1 -10   2      371.19      478.86     44.14 o 
   0 -10   2      437.63      459.13     45.29 o 
   1 -10   2      626.53      659.32     53.27 o 
   2 -10   2       46.55       75.49     27.87 o 
   3 -10   2      446.16      483.68     57.78 o 
   4 -10   2      178.90      205.89     28.15 o 
  -8  -9   2      555.27      596.00     26.48 o 
  -7  -9   2       10.21       20.37     16.38 o 
  -6  -9   2     1003.24     1119.16     36.36 o 
  -5  -9   2       79.27       87.10     14.62 o 
  -4  -9   2      744.32      636.32     36.20 o 
  -3  -9   2     1434.53     1160.98     47.50 o 
  -2  -9   2        7.08       64.75     17.55 o 
  -1  -9   2     2732.97     2797.01     83.10 o 
   0  -9   2     1263.09     1291.57     71.99 o 
   1  -9   2       71.99      114.58     25.28 o 
   2  -9   2      832.82      765.73     73.18 o 
   3  -9   2       57.13       55.13     14.04 o 
   4  -9   2      718.03      673.83     33.43 o 
  -8  -8   2      224.81      264.18     18.14 o 
  -7  -8   2      717.59      620.35     25.11 o 
  -6  -8   2       34.72       89.32     12.13 o 
  -5  -8   2     2402.28     2043.63     60.47 o 
  -4  -8   2       97.22       98.05     13.10 o 
  -3  -8   2     1175.45     1410.09     44.54 o 
  -2  -8   2     1575.58     1706.67     71.98 o 
  -1  -8   2      383.87      374.48     27.80 o 
   0  -8   2     1924.28     2257.81     87.51 o 
   1  -8   2      361.04      361.44     21.98 o 
   2  -8   2     1969.53     2053.42     67.82 o 
   3  -8   2      492.20      511.56     27.18 o 
   4  -8   2      101.54      155.87     18.01 o 
   5  -8   2      630.46      555.18     30.50 o 
  -8  -7   2       18.00       18.37     11.54 o 
  -7  -7   2     1548.08     1426.10     39.01 o 
  -6  -7   2        9.28       17.48      8.47 o 
  -5  -7   2     1601.89     1666.84     42.63 o 
  -4  -7   2     1544.92     1402.67     37.83 o 
  -3  -7   2       44.87       62.78     10.48 o 
  -2  -7   2     3818.70     4063.14     86.06 o 
  -1  -7   2      103.52      131.08     11.60 o 
   0  -7   2      741.30      666.94     38.43 o 
   1  -7   2     2029.79     2306.65     56.40 o 
   2  -7   2      125.69      146.89     14.80 o 
   3  -7   2     1627.92     1600.64     46.38 o 
   4  -7   2       15.89       28.72     11.59 o 
   5  -7   2        6.50       51.17     13.94 o 
   6  -7   2       81.04      121.60     17.92 o 
  -9  -6   2      546.61      484.28     22.50 o 
  -8  -6   2      256.85      249.23     16.39 o 
  -7  -6   2      220.38      225.78     15.19 o 
  -6  -6   2     3566.41     3565.91     76.35 o 
  -5  -6   2        0.37       22.21      7.26 o 
  -4  -6   2     2252.46     2098.93     46.56 o 
  -3  -6   2      715.45      635.18     34.68 o 
  -2  -6   2      463.45      448.65     19.52 o 
  -1  -6   2     1850.89     2176.66     49.75 o 
   0  -6   2      150.08      121.33     12.20 o 
   1  -6   2     1081.36     1029.73     36.74 o 
   2  -6   2      377.40      473.74     19.48 o 
   3  -6   2      698.71      612.00     26.68 o 
   4  -6   2      706.06      636.30     24.59 o 
   5  -6   2      197.90      201.90     16.44 o 
   6  -6   2     1309.46     1068.17     39.44 o 
   7  -6   2      143.37      127.60     18.29 o 
  -9  -5   2      155.26      151.92     22.73 o 
  -8  -5   2      688.18      753.07     43.74 o 
  -7  -5   2      313.32      345.91     24.10 o 
  -6  -5   2      558.60      633.40     22.87 o 
  -5  -5   2      942.02      593.32     27.30 o 
  -4  -5   2      444.48      492.01     23.61 o 
  -3  -5   2     1614.98     1639.88     38.84 o 
  -2  -5   2      136.92      217.33     12.63 o 
  -1  -5   2     4591.71     5403.48     93.00 o 
   0  -5   2     1450.48     1491.41     52.30 o 
   1  -5   2      989.33     1390.54     27.57 o 
   2  -5   2     5731.22     6203.75    111.25 o 
   3  -5   2       86.11      148.17     11.56 o 
   4  -5   2     1258.65     1340.11     34.76 o 
   5  -5   2      467.66      481.80     22.37 o 
   6  -5   2      222.74      292.10     19.24 o 
   7  -5   2      702.04      616.17     29.75 o 
  -9  -4   2       88.28       94.43     14.57 o 
  -8  -4   2      310.28      273.66     18.86 o 
  -7  -4   2      403.83      344.75     19.94 o 
  -6  -4   2       40.35       59.33     10.40 o 
  -5  -4   2     1462.03     1463.57     37.35 o 
  -4  -4   2      870.66      716.48     15.51 o 
  -3  -4   2     1150.30     1241.88     24.48 o 
  -2  -4   2     3174.66     2567.71     53.97 o 
  -1  -4   2     1009.46     1618.06     69.50 o 
   0  -4   2     3947.25     4783.21     67.33 o 
   1  -4   2     1556.01     2478.90     68.43 o 
   2  -4   2     1867.90     1570.19     33.85 o 
   3  -4   2     4072.17     4466.52     82.77 o 
   4  -4   2      408.20      319.03     18.25 o 
   5  -4   2     1575.93     1248.66     33.23 o 
   6  -4   2       34.82       54.12     10.38 o 
   7  -4   2       69.57      135.03     14.38 o 
   8  -4   2      126.05      209.65     20.33 o 
  -9  -3   2      309.20      287.04     21.14 o 
  -8  -3   2        0.05       17.64     12.29 o 
  -7  -3   2     1130.93     1375.33     34.78 o 
  -6  -3   2      739.17      779.85     23.98 o 
  -5  -3   2     1628.91     1558.20     34.40 o 
  -4  -3   2     4328.04     3958.95     62.22 o 
  -3  -3   2       35.83      132.89      6.52 o 
  -2  -3   2     9936.49    11604.83    522.90 o 
  -1  -3   2     1051.05      756.84     23.34 o 
   0  -3   2     5603.52     7890.73    131.40 o 
   1  -3   2     4177.39     3942.37     80.71 o 
   2  -3   2      123.99       99.22      7.61 o 
   3  -3   2     1561.78     1001.42     28.49 o 
   4  -3   2        5.26       -1.48      4.26 o 
   5  -3   2     1042.01      772.41     40.65 o 
   6  -3   2     1113.78     1072.14     30.08 o 
   7  -3   2      285.39      224.32     16.30 o 
   8  -3   2      344.08      362.02     21.51 o 
  -9  -2   2      367.04      368.00     22.50 o 
  -8  -2   2      601.74      705.19     26.28 o 
  -7  -2   2       58.71       80.03     10.75 o 
  -6  -2   2     2640.25     2860.33     58.23 o 
  -5  -2   2       83.77       62.15      8.18 o 
  -4  -2   2     2277.43     2251.45     38.90 o 
  -3  -2   2     2023.19     1402.47     29.21 o 
  -2  -2   2     4067.19     5386.64    134.53 o 
  -1  -2   2    14479.32    20211.54    350.90 o 
   0  -2   2       95.47      188.30      9.56 o 
   1  -2   2     1187.74      750.25     19.54 o 
   3  -2   2     1804.06     1453.68     30.85 o 
   4  -2   2     2365.23     1182.21     58.23 o 
   5  -2   2       63.53       56.02     56.39 o 
   6  -2   2     1457.71     1545.13     37.47 o 
   7  -2   2      378.20      354.88     22.38 o 
   8  -2   2      213.70      235.09     17.36 o 
   9  -2   2      323.01      356.41     24.94 o 
  -8  -1   2      899.22      981.76     31.37 o 
  -7  -1   2      113.16      108.07     12.16 o 
  -6  -1   2     1203.87     1335.35     33.91 o 
  -5  -1   2     1440.48     1420.18     45.76 o 
  -4  -1   2        9.83       47.38      6.85 o 
  -3  -1   2      317.19       95.85      8.15 o 
  -1  -1   2     7222.86     9963.33    231.73 o 
   0  -1   2     1135.77      705.01     14.18 o 
   1  -1   2      258.08      138.82      6.66 o 
   3  -1   2      838.75      926.47     23.10 o 
   4  -1   2     3560.17     3247.75     60.86 o 
   5  -1   2     1572.71     1293.04     26.20 o 
   6  -1   2      104.45      107.33      9.74 o 
   7  -1   2     1848.41     1905.74     43.87 o 
   8  -1   2        1.29        6.76      8.84 o 
   9  -1   2      810.74      670.53     26.80 o 
  -8   0   2      316.99      277.08     19.16 o 
  -7   0   2     1723.92     2028.04     47.55 o 
  -6   0   2        3.70       43.20      9.05 o 
  -4   0   2      118.44       17.79      6.03 o 
  -3   0   2     4564.55     4879.19    126.72 o 
  -1   0   2      148.44      271.19     10.01 o 
   0   0   2     7820.35    10982.71    206.02 o 
   1   0   2     2392.68     2393.93     40.51 o 
   2   0   2     8598.07    12740.89    235.55 o 
   3   0   2     4392.61     4417.96    105.24 o 
   4   0   2      143.82       98.79      4.84 o 
   5   0   2     3863.48     3813.70     55.44 o 
   6   0   2      745.67      883.81     20.40 o 
   7   0   2     1215.02     1015.32     27.71 o 
   8   0   2      698.35      678.05     23.86 o 
   9   0   2        2.73       20.52      9.92 o 
  -8   1   2       76.71       68.68     13.17 o 
  -7   1   2      297.23      351.24     23.04 o 
  -6   1   2     1740.70     1736.78     47.55 o 
  -5   1   2      183.80      154.75     52.61 o 
  -4   1   2     3038.00     2867.09     83.51 o 
  -3   1   2      271.11      456.37     17.79 o 
  -2   1   2     5070.25     4398.42    113.92 o 
  -1   1   2     8206.84     9785.60    189.29 o 
   0   1   2     1211.97     1443.94     37.52 o 
   1   1   2     5331.27     5423.85    124.87 o 
   2   1   2     1594.81     2902.08     58.39 o 
   3   1   2     9029.03     9614.17    539.84 o 
   4   1   2     2090.62     1995.29     45.10 o 
   5   1   2      999.34      923.27     23.81 o 
   6   1   2     3799.00     3541.08     68.20 o 
   7   1   2       13.92       16.45      6.07 o 
   8   1   2      846.97      676.50     22.35 o 
   9   1   2      279.63      299.63     18.83 o 
  -8   2   2      552.31      585.72     26.65 o 
  -7   2   2       17.66       15.69     11.07 o 
  -6   2   2      299.76      343.85     22.44 o 
  -5   2   2      207.40      278.31     22.34 o 
  -4   2   2     1332.81     1204.39     36.80 o 
  -3   2   2     5533.48     5411.59    111.84 o 
  -2   2   2       76.35       89.06      8.55 o 
  -1   2   2    10255.46    12158.65    283.44 o 
   0   2   2      453.94      605.77     25.57 o 
   1   2   2     5885.64     8093.62    189.61 o 
   2   2   2    44637.40    70050.34   1119.76 o 
   3   2   2     1221.39     1086.80     26.10 o 
   4   2   2     3734.87     2632.00     67.79 o 
   5   2   2      339.32      314.01     18.03 o 
   6   2   2      309.71      271.42     14.18 o 
   7   2   2     1234.53     1287.95     32.62 o 
   8   2   2      265.20      330.80     22.50 o 
   9   2   2      541.93      551.19     28.71 o 
  -7   3   2      351.49      363.58     26.41 o 
  -6   3   2      861.68      901.67     34.29 o 
  -5   3   2     7643.40     7923.67    164.76 o 
  -4   3   2       10.32       15.49     17.43 o 
  -3   3   2     2991.07     2554.23     77.98 o 
  -2   3   2     1533.71     1294.11     34.31 o 
  -1   3   2     1664.54     1486.03    117.09 o 
   0   3   2     3694.14     4026.49     69.97 o 
   1   3   2      646.90      898.66     22.04 o 
   2   3   2     3188.96     2773.89     83.16 o 
   3   3   2      766.23      506.12     16.81 o 
   4   3   2     1790.59     1901.06     50.68 o 
   5   3   2     2700.00     2367.24     46.21 o 
   6   3   2       41.48      123.84      8.80 o 
   7   3   2     1332.29     1163.01     27.17 o 
   8   3   2      159.00      177.50     12.75 o 
   9   3   2      310.70      396.81     21.60 o 
  10   3   2      601.91      513.36     25.73 o 
  -7   4   2      584.52      684.16     32.62 o 
  -6   4   2       72.87       94.43     15.57 o 
  -5   4   2      812.60      913.98     34.25 o 
  -4   4   2     1845.31     1830.56     53.37 o 
  -3   4   2      173.19      133.50     12.92 o 
  -2   4   2     3858.01     3565.69     78.01 o 
  -1   4   2       85.46      148.35     11.14 o 
   0   4   2     3043.73     2626.01     55.11 o 
   1   4   2     3948.96     3802.90     96.36 o 
   2   4   2      118.93      111.37     10.74 o 
   3   4   2     3771.49     3096.39     63.13 o 
   4   4   2       70.65       99.05      4.66 o 
   5   4   2     1881.84     1688.87     29.80 o 
   6   4   2     2358.84     2420.04     48.42 o 
   7   4   2      261.23      286.78     13.73 o 
   8   4   2     1849.59     1681.79     36.07 o 
   9   4   2       25.37       30.33     10.49 o 
  10   4   2      615.24      575.44     37.65 o 
  -6   5   2      421.10      467.32     28.03 o 
  -5   5   2       14.74       47.88     12.72 o 
  -4   5   2      196.24      218.60     18.33 o 
  -3   5   2      396.46      423.93     23.05 o 
  -2   5   2     1188.00     1087.69     46.05 o 
  -1   5   2     4348.56     4693.01     84.42 o 
   0   5   2      773.31     1570.24     33.42 o 
   1   5   2     1921.02     2008.95     76.62 o 
   2   5   2     2704.98     3808.48     77.94 o 
   3   5   2     5247.04     5454.27    135.94 o 
   4   5   2     9231.82     9707.59    142.22 o 
   5   5   2       64.39       40.53      4.61 o 
   6   5   2     2607.48     2838.69     47.60 o 
   7   5   2       10.96       30.04      6.78 o 
   8   5   2      763.32      769.79     22.15 o 
   9   5   2      823.94      726.06     38.41 o 
  10   5   2       13.69       42.18     18.78 o 
  -6   6   2      291.26      319.86     25.96 o 
  -5   6   2      569.20      700.06     33.07 o 
  -4   6   2      169.26      165.09     17.75 o 
  -3   6   2     1924.03     1898.62     52.37 o 
  -2   6   2       23.46       42.37     10.80 o 
  -1   6   2     3115.85     3145.27     79.41 o 
   0   6   2      192.27      130.25     23.07 o 
   1   6   2     2336.93     2558.36     57.49 o 
   2   6   2     7004.01     6715.40    133.77 o 
   3   6   2        8.15       13.88      9.00 o 
   4   6   2      675.02      516.18     22.36 o 
   5   6   2      525.92      508.30     18.54 o 
   6   6   2      702.39      464.88     24.68 o 
   7   6   2     1185.91     1126.20     31.04 o 
   8   6   2      311.33      343.52     35.96 o 
   9   6   2      233.41      311.69     35.14 o 
  10   6   2      164.95      135.83     59.10 o 
  -5   7   2      802.05      834.42     43.68 o 
  -4   7   2       69.94      112.70     16.69 o 
  -3   7   2      906.61      909.98     35.45 o 
  -2   7   2     1933.54     2347.87     61.06 o 
  -1   7   2      441.93      390.64     21.35 o 
   0   7   2     1972.80     1721.92     82.84 o 
   1   7   2       18.38      104.40     11.55 o 
   2   7   2     2607.83     2525.60    156.46 o 
   3   7   2     1489.12     1449.58     42.61 o 
   4   7   2      630.25      646.69     26.57 o 
   5   7   2     1404.78     1336.15     43.06 o 
   6   7   2       70.29       94.46     10.71 o 
   7   7   2      947.41     1062.63     43.49 o 
   8   7   2     1025.27      988.39     56.49 o 
   9   7   2       64.47       47.71     12.65 o 
  -5   8   2      176.02      170.60     26.76 o 
  -4   8   2      290.10      285.87     24.07 o 
  -3   8   2        4.25       10.58     12.09 o 
  -2   8   2      803.60      769.04     35.91 o 
  -1   8   2      215.01      203.06     18.17 o 
   0   8   2      704.27      762.06     29.82 o 
   1   8   2     2508.34     2909.65     67.85 o 
   2   8   2      566.17      738.83     27.16 o 
   3   8   2     1023.38      971.29     36.74 o 
   4   8   2      162.12      118.51     20.83 o 
   5   8   2      749.26      676.12     24.58 o 
   6   8   2     1593.80     1521.50     39.53 o 
   7   8   2       49.04       58.71     11.94 o 
   8   8   2      675.83      651.77     39.06 o 
   9   8   2       98.61      111.87     19.13 o 
  -4   9   2      368.15      263.44     30.61 o 
  -3   9   2       96.44      213.49     23.27 o 
  -2   9   2      228.09      242.65     27.04 o 
  -1   9   2     1009.03     1093.63     48.46 o 
   0   9   2       43.61       52.39     15.75 o 
   1   9   2     1361.61     1395.99     42.26 o 
   2   9   2      329.66      361.45     24.74 o 
   3   9   2      721.17      647.69     47.52 o 
   4   9   2      662.22      589.67     46.31 o 
   5   9   2        1.18      -11.26     15.39 o 
   6   9   2     1232.38     1162.19     40.89 o 
   7   9   2      187.37      218.85     26.29 o 
   8   9   2      388.67      351.81     34.33 o 
   9   9   2      568.76      552.50     39.12 o 
  -3  10   2      356.86      307.27     59.52 o 
  -2  10   2       85.23      141.24     33.85 o 
  -1  10   2      603.06      655.04     40.07 o 
   0  10   2      456.39      598.39     36.82 o 
   1  10   2       54.83       70.28     24.41 o 
   2  10   2     1015.31     1081.88     63.95 o 
   3  10   2       42.28      136.23     26.51 o 
   4  10   2     1487.12     1410.53     74.24 o 
   5  10   2      659.22      717.07     51.50 o 
   6  10   2       58.68      117.35     17.02 o 
   7  10   2      627.04      820.50     50.94 o 
   8  10   2        4.37      -14.71     17.10 o 
  -2  11   2      491.72      454.68     58.47 o 
  -1  11   2        7.63       17.64     34.40 o 
   2  11   2      529.81      520.52     53.79 o 
   3  11   2     1239.92     1180.62     72.29 o 
   4  11   2      166.02      228.90     34.10 o 
   5  11   2      894.99      840.88     60.66 o 
   6  11   2      204.85      194.48     36.53 o 
   7  11   2      529.04      578.47     47.44 o 
   8  11   2      536.56      440.63     41.88 o 
   3  12   2      565.84      649.96     60.13 o 
   4  12   2      384.14      410.30     45.80 o 
   5  12   2       48.13      127.49     31.01 o 
   6  12   2      310.10      418.62     45.26 o 
   7  12   2       10.38       15.11     24.24 o 
   4  13   2      263.28      309.28     45.06 o 
   5  13   2        8.74       12.48     27.80 o 
  -5 -12   3       98.01       97.80     26.29 o 
  -4 -12   3      317.88      418.74     55.01 o 
  -3 -12   3       75.03       42.78     22.22 o 
  -2 -12   3      184.60      146.33     38.30 o 
  -1 -12   3      462.62      410.60     52.03 o 
   0 -12   3        2.83      -23.07     24.54 o 
   1 -12   3      438.42      352.41     50.02 o 
  -6 -11   3      484.79      479.52     76.35 o 
  -5 -11   3      120.27      131.30     32.96 o 
  -4 -11   3      355.32      278.57     40.19 o 
  -3 -11   3      619.80      600.25     41.72 o 
  -2 -11   3       82.17       96.71     21.83 o 
  -1 -11   3      482.18      625.51     57.40 o 
   0 -11   3      118.55      129.16     34.92 o 
   1 -11   3      184.48      134.21     35.45 o 
   2 -11   3      530.84      436.34     54.07 o 
  -7 -10   3      258.21      266.02     21.77 o 
  -6 -10   3      178.57      164.21     21.90 o 
  -5 -10   3      999.12      801.30     54.56 o 
  -4 -10   3      150.40      145.90     23.14 o 
  -3 -10   3      382.22      534.28     41.16 o 
  -2 -10   3      401.19      461.76     67.97 o 
  -1 -10   3      367.31      243.28     38.80 o 
   0 -10   3     1243.80     1321.60     77.36 o 
   1 -10   3        0.02       23.37     23.55 o 
   2 -10   3      445.58      497.56     50.33 o 
   3 -10   3       94.45      139.94     33.60 o 
   4 -10   3      198.53      247.41     30.11 o 
  -7  -9   3      676.02      621.27     27.90 o 
  -6  -9   3      184.77      188.55     18.09 o 
  -5  -9   3      289.29      274.13     25.01 o 
  -4  -9   3     1026.11     1009.46     40.74 o 
  -3  -9   3      132.10       93.97     19.50 o 
  -2  -9   3     2000.67     2179.46    101.64 o 
  -1  -9   3      184.66      185.76     44.44 o 
   0  -9   3      159.71      176.98     34.17 o 
   1  -9   3     1438.09     1291.99     74.68 o 
   2  -9   3       84.98      145.88     28.81 o 
   3  -9   3      543.90      607.60     30.84 o 
   4  -9   3        0.13       -1.37     16.63 o 
   5  -9   3      102.64      177.25     29.64 o 
  -8  -8   3      253.69      248.13     18.73 o 
  -7  -8   3      245.28      266.21     21.49 o 
  -6  -8   3     1197.40     1210.10     37.12 o 
  -5  -8   3        3.16        5.99     10.61 o 
  -4  -8   3      873.95      950.24     32.48 o 
  -3  -8   3      278.97      329.24     20.09 o 
  -2  -8   3     1452.51     1392.48     55.25 o 
  -1  -8   3     1211.48     1548.09     54.72 o 
   0  -8   3       25.35       81.31     16.87 o 
   1  -8   3      151.50      169.93     15.63 o 
   2  -8   3        7.45        5.09     10.23 o 
   3  -8   3      312.85      337.71     22.70 o 
   4  -8   3      366.28      413.34     42.29 o 
   5  -8   3       68.65       89.75     16.41 o 
  -8  -7   3      719.24      704.59     27.37 o 
  -7  -7   3      106.95      127.76     13.78 o 
  -6  -7   3      694.10      685.47     25.94 o 
  -5  -7   3      363.86      351.06     19.77 o 
  -4  -7   3      387.41      459.63     22.15 o 
  -3  -7   3     2050.38     2039.90     50.30 o 
  -2  -7   3       87.91       99.26     17.06 o 
  -1  -7   3     1317.96     1329.60     48.11 o 
   0  -7   3      308.79      316.20     49.74 o 
   1  -7   3     1073.41     1114.33     29.50 o 
   2  -7   3     2372.79     2310.33     50.37 o 
   3  -7   3       73.85       85.04     11.80 o 
   4  -7   3      951.23      783.04     27.92 o 
   5  -7   3      379.81      346.14     23.31 o 
   6  -7   3      133.45      192.07     32.05 o 
  -8  -6   3      278.46      328.15     19.64 o 
  -7  -6   3      434.84      492.82     22.97 o 
  -6  -6   3       11.73       63.90     10.00 o 
  -5  -6   3      277.95      323.78     25.34 o 
  -4  -6   3      496.53      543.09     21.87 o 
  -3  -6   3     2066.25     2097.84     49.78 o 
  -2  -6   3     2904.71     2858.51     63.53 o 
  -1  -6   3      138.89      266.43     10.32 o 
   0  -6   3     2585.31     2534.79     44.21 o 
   1  -6   3      463.52      507.20     16.37 o 
   2  -6   3     2982.80     3258.80     64.24 o 
   3  -6   3     1012.09     1081.09     30.44 o 
   4  -6   3      257.00      223.15     15.64 o 
   5  -6   3     1273.98     1184.50     34.95 o 
   6  -6   3       39.80       89.21     13.59 o 
   7  -6   3      434.67      410.02     28.03 o 
  -8  -5   3       29.37       58.12     15.86 o 
  -7  -5   3      918.29      978.08     39.86 o 
  -6  -5   3       29.06       42.02      9.81 o 
  -5  -5   3     3483.54     3474.45    158.90 o 
  -4  -5   3     3416.43     3144.16    103.76 o 
  -3  -5   3       85.83      106.73     10.45 o 
  -2  -5   3     4780.39     5516.82    110.12 o 
  -1  -5   3      733.68      690.85     15.49 o 
   0  -5   3     1919.41     2103.20     44.65 o 
   1  -5   3     3426.47     3477.97     57.71 o 
   2  -5   3       27.79       19.15      6.89 o 
   3  -5   3     1018.98      698.57     29.78 o 
   4  -5   3      263.24      213.33     14.41 o 
   5  -5   3      508.05      557.63     23.15 o 
   6  -5   3      794.94      807.08     28.32 o 
   7  -5   3       14.80       12.74     10.79 o 
  -8  -4   3      778.33      756.12     36.42 o 
  -7  -4   3      119.90      124.86     17.11 o 
  -6  -4   3     2729.08     2572.27     73.64 o 
  -5  -4   3      160.26      156.21     28.74 o 
  -3  -4   3     2911.51     2762.44     51.01 o 
  -2  -4   3     1724.01     2674.65     57.11 o 
  -1  -4   3     4377.32     4470.54    142.64 o 
   0  -4   3      118.41      233.04      9.69 o 
   1  -4   3     4754.24     4456.56    115.91 o 
   2  -4   3     2219.20     1993.55     40.99 o 
   3  -4   3     1182.88     1073.28     56.13 o 
   4  -4   3     1242.47     1176.50     34.92 o 
   5  -4   3       35.65       66.43      9.79 o 
   6  -4   3      657.96      595.67     23.31 o 
   7  -4   3       87.95       99.48     12.64 o 
   8  -4   3      366.00      368.47     22.86 o 
  -8  -3   3      499.01      608.97     44.20 o 
  -7  -3   3       87.87      134.93     12.75 o 
  -6  -3   3     1713.06     1974.47     44.12 o 
  -5  -3   3     3518.96     3416.34     79.09 o 
  -4  -3   3       10.15       15.67      6.65 o 
  -3  -3   3     2856.46     2687.16     58.40 o 
  -2  -3   3      745.85     1144.42     28.74 o 
  -1  -3   3     2844.01     3058.89     79.58 o 
   0  -3   3     9243.39    11119.12    209.20 o 
   1  -3   3      231.09      324.74     14.21 o 
   2  -3   3     6686.44     8162.45    195.75 o 
   3  -3   3        3.78       49.21      6.29 o 
   4  -3   3     3362.25     3250.20     63.34 o 
   5  -3   3     1529.94     1275.14     72.54 o 
   6  -3   3       96.58      163.11     12.85 o 
   7  -3   3     1175.79     1149.89     32.97 o 
   8  -3   3        9.46       20.38      9.92 o 
  -8  -2   3      291.27      302.31     20.60 o 
  -7  -2   3     2590.60     2535.73     55.73 o 
  -6  -2   3        0.63       42.95      9.64 o 
  -5  -2   3     1635.72     1278.66    115.46 o 
  -4  -2   3      615.01      446.75     19.92 o 
  -3  -2   3     4903.96     5038.42    106.31 o 
  -2  -2   3     6092.39     6042.33    144.35 o 
  -1  -2   3       79.61      193.13     12.81 o 
   0  -2   3      182.24       66.59      6.27 o 
   1  -2   3     1859.35     1961.11     41.71 o 
   2  -2   3     2492.87     1825.52     75.20 o 
   3  -2   3     5244.90     5061.01     87.63 o 
   4  -2   3      616.26      881.63     34.47 o 
   6  -2   3      500.84      503.90     19.84 o 
   7  -2   3      580.28      482.90     20.83 o 
   8  -2   3     1090.90      927.20     29.75 o 
   9  -2   3       34.02       28.45     11.01 o 
  -8  -1   3       53.06       47.74     12.04 o 
  -7  -1   3      281.56      316.74     18.61 o 
  -6  -1   3      938.86     1000.37     29.20 o 
  -5  -1   3      248.21       79.43     64.93 o 
  -3  -1   3     1470.18     1035.02     41.10 o 
  -2  -1   3     2519.09     2354.69     50.85 o 
  -1  -1   3     3983.51     4114.46    235.75 o 
   0  -1   3     1195.55     1459.88     40.16 o 
   1  -1   3    13625.64    17988.48    257.65 o 
   2  -1   3      137.63      126.60      7.11 o 
   3  -1   3     4489.77     4479.77     77.21 o 
   4  -1   3     1870.55     1645.43     37.75 o 
   5  -1   3     1298.13     1132.90     23.72 o 
   6  -1   3     2134.72     2059.32     44.56 o 
   7  -1   3        9.14       30.52      7.85 o 
   8  -1   3      729.22      716.64     25.45 o 
   9  -1   3      665.42      525.27     23.86 o 
  -8   0   3      527.45      533.71     24.92 o 
  -7   0   3        6.34       14.70      9.55 o 
  -6   0   3      834.01      934.05     28.46 o 
  -5   0   3      672.05      639.17     40.89 o 
  -4   0   3      514.31      424.77     40.42 o 
  -3   0   3     7993.86     8890.25    153.42 o 
  -2   0   3     1484.28     1326.01     28.53 o 
  -1   0   3     7128.40     6603.56    113.30 o 
   0   0   3     1647.25     2173.05     44.83 o 
   1   0   3    12884.90    17622.95    283.86 o 
   2   0   3    56420.09    79467.57   1437.88 o 
   3   0   3      578.60      940.84     28.20 o 
   4   0   3     2426.87     1858.98     28.04 o 
   5   0   3      178.41      247.16     13.32 o 
   6   0   3     1447.74     1368.49     24.80 o 
   7   0   3      932.90     1056.24     28.30 o 
   8   0   3       70.79       89.53     10.51 o 
   9   0   3        3.73       14.73      8.70 o 
  -8   1   3      392.98      478.45     25.29 o 
  -7   1   3      534.47      564.21     28.74 o 
  -6   1   3      661.52      723.94     25.69 o 
  -5   1   3     4587.45     4720.54     89.98 o 
  -4   1   3       87.22       83.25     10.33 o 
  -3   1   3     3874.45     3420.39     74.24 o 
  -2   1   3     3495.59     4113.67     74.45 o 
  -1   1   3     5265.50     5858.69    101.36 o 
   0   1   3     6438.21     7420.48    150.02 o 
   1   1   3       48.60       95.11     11.36 o 
   2   1   3     6016.56    16128.85    308.11 o 
   3   1   3       91.33      643.51     16.47 o 
   4   1   3      794.73      517.39     13.56 o 
   5   1   3     3268.23     2923.79     64.58 o 
   6   1   3       45.28      108.92     12.02 o 
   7   1   3      686.93      595.23     17.19 o 
   8   1   3      472.23      423.47     17.77 o 
   9   1   3      348.76      348.63     18.88 o 
  -7   2   3     1060.35     1185.15     36.43 o 
  -6   2   3        8.14       75.18     13.55 o 
  -5   2   3      610.97      695.14     28.80 o 
  -4   2   3     1072.80      893.74     30.06 o 
  -3   2   3      549.12      473.10     20.71 o 
  -2   2   3     4118.16     3269.43     70.47 o 
  -1   2   3        1.89        9.39      4.79 o 
   0   2   3     1131.26      706.70     23.28 o 
   1   2   3     4775.07     5134.88    111.79 o 
   2   2   3     1758.65     2964.20     74.95 o 
   3   2   3     3843.74     3062.67     58.84 o 
   4   2   3      173.21      224.21     15.67 o 
   5   2   3     2218.09     1854.56     44.12 o 
   6   2   3     2561.51     2788.25     63.54 o 
   7   2   3      163.75      131.57     11.87 o 
   8   2   3      815.87      710.81     24.83 o 
   9   2   3       14.86       18.48     12.01 o 
  10   2   3      374.64      412.37     18.72 o 
  -7   3   3      263.39      235.62     22.03 o 
  -6   3   3      599.45      624.67     29.56 o 
  -5   3   3       88.72       96.52     13.78 o 
  -4   3   3      555.75      549.51     25.70 o 
  -3   3   3      907.77      984.68     36.50 o 
  -2   3   3     2142.76     1642.29     48.75 o 
  -1   3   3     4374.12     3583.67    123.31 o 
   0   3   3     1532.32     3089.69     62.80 o 
   1   3   3     5973.21     6391.34    146.76 o 
   3   3   3     4317.40     4944.67     74.59 o 
   4   3   3     5488.10     5169.98    103.14 o 
   5   3   3       33.12       20.05     10.47 o 
   6   3   3     3569.30     3618.41     78.35 o 
   7   3   3      200.94      250.53     14.86 o 
   8   3   3     1641.76     1731.64     37.15 o 
   9   3   3      451.69      473.27     19.61 o 
  10   3   3       82.94      110.96     14.97 o 
  -7   4   3       67.55       66.99     16.39 o 
  -6   4   3      696.50      725.04     32.50 o 
  -5   4   3      262.26      330.96     22.03 o 
  -4   4   3      225.27      275.89     19.58 o 
  -3   4   3     1833.56     1639.14     52.83 o 
  -2   4   3      167.69      326.50     18.55 o 
  -1   4   3     3725.34     3482.67     75.12 o 
   0   4   3      503.88      394.55     14.59 o 
   2   4   3     5034.25     4207.72    103.97 o 
   3   4   3      557.02      745.00     25.59 o 
   4   4   3     2357.67     2199.19     38.96 o 
   5   4   3     1407.03     1401.26     30.24 o 
   6   4   3      955.76      876.27     23.36 o 
   7   4   3     1796.58     1905.19     41.92 o 
   8   4   3        5.22       14.72      7.18 o 
   9   4   3      335.17      316.25     16.94 o 
  10   4   3       73.78      116.46     22.00 o 
  -6   5   3       31.75       47.30     14.64 o 
  -5   5   3      818.60      824.16     34.69 o 
  -4   5   3        4.21       -6.68     10.08 o 
  -3   5   3     2312.78     2296.52     59.00 o 
  -2   5   3     2467.93     2412.01     59.21 o 
  -1   5   3      323.29      245.03     18.34 o 
   0   5   3     2540.34     2260.99     51.88 o 
   1   5   3       48.44       48.60      7.21 o 
   2   5   3     5075.95     6163.95    157.66 o 
   3   5   3     1082.09      962.54     50.97 o 
   4   5   3      747.36      697.58     28.16 o 
   5   5   3     1868.42     1629.44     28.63 o 
   6   5   3       18.55       93.98      8.86 o 
   7   5   3     1118.10     1077.08     28.17 o 
   8   5   3      587.02      495.50     18.03 o 
   9   5   3       34.12       31.77     15.46 o 
  10   5   3      309.50      355.24     31.68 o 
  -6   6   3       35.41       72.85     16.86 o 
  -5   6   3      376.03      331.96     24.98 o 
  -4   6   3     1168.65     1163.07     40.63 o 
  -3   6   3      116.80       95.24     14.60 o 
  -2   6   3     1869.87     1744.36     48.75 o 
  -1   6   3      388.21      357.86     20.03 o 
   0   6   3     1194.90     1114.25     45.27 o 
   1   6   3     5513.92     6291.20    109.22 o 
   2   6   3      231.72      275.62     15.60 o 
   3   6   3     3091.03     3012.37     77.02 o 
   4   6   3      281.11       98.35     14.79 o 
   5   6   3      871.01      795.23     20.57 o 
   6   6   3     1323.09     1290.71     28.79 o 
   7   6   3      111.47      126.57     11.04 o 
   8   6   3      858.09      854.66     50.33 o 
   9   6   3       10.60       20.01     16.27 o 
  -5   7   3        0.10       24.68     14.71 o 
  -4   7   3      577.62      608.78     37.10 o 
  -3   7   3      631.38      596.68     30.68 o 
  -2   7   3      290.70      303.25     20.66 o 
  -1   7   3     1017.33     1293.48     44.58 o 
   0   7   3        0.12       12.96      7.74 o 
   1   7   3     2439.72     2314.14     54.97 o 
   2   7   3     1638.13     1827.13     44.40 o 
   3   7   3      475.10      412.64     18.02 o 
   4   7   3     2048.54     1837.28     43.32 o 
   5   7   3       78.51       55.77      9.23 o 
   6   7   3     2264.28     2408.61     54.03 o 
   7   7   3      205.65      268.54     44.30 o 
   8   7   3      321.43      337.26     56.37 o 
  -4   8   3       16.53       40.30     15.06 o 
  -3   8   3     1145.05     1124.84     42.10 o 
  -2   8   3      280.81      237.70     25.67 o 
  -1   8   3      586.18      616.98     29.65 o 
   0   8   3      921.32      883.20     39.86 o 
   1   8   3       48.81       86.08     15.93 o 
   2   8   3     1700.77     1627.18     42.62 o 
   3   8   3       31.26       98.80     14.54 o 
   4   8   3     2061.33     1958.52     80.99 o 
   5   8   3     1286.38     1376.62     43.88 o 
   6   8   3      401.45      440.71     24.37 o 
   7   8   3     1235.09     1124.17     47.44 o 
   8   8   3        5.11       -5.96     10.10 o 
   9   8   3      592.34      595.18     37.68 o 
  -4   9   3      193.34      232.84     31.09 o 
  -3   9   3      222.79      237.54     56.13 o 
  -2   9   3      483.70      614.74     39.40 o 
  -1   9   3      274.01      197.66     27.24 o 
   0   9   3     1292.98     1192.19     48.95 o 
   1   9   3      687.81      655.22     37.88 o 
   2   9   3     1919.44     2026.48    146.95 o 
   3   9   3     2637.73     2734.43    111.36 o 
   4   9   3       83.98      144.23     24.29 o 
   5   9   3     1391.17     1226.08     63.15 o 
   6   9   3      171.99      241.91     20.39 o 
   7   9   3      843.07      905.33     36.44 o 
   8   9   3      508.19      510.87     38.33 o 
   9   9   3        0.38       24.29     16.62 o 
  -3  10   3        5.28       11.93     19.55 o 
  -2  10   3      506.23      582.18     38.97 o 
  -1  10   3      778.07      598.05     60.94 o 
   0  10   3      338.66      455.56     53.97 o 
   1  10   3     1168.79     1084.76     74.72 o 
   2  10   3       73.96       96.35     24.98 o 
   3  10   3      185.63      117.77     26.31 o 
   4  10   3      996.50      874.29     57.44 o 
   5  10   3      167.27      231.33     30.63 o 
   6  10   3      824.46      856.15     37.33 o 
   7  10   3       10.38       10.22     11.59 o 
   8  10   3      404.99      460.26     40.89 o 
  -1  11   3      337.83      369.76     56.15 o 
   2  11   3      657.39      739.25     60.28 o 
   3  11   3      395.05      353.70     41.15 o 
   4  11   3      686.55      712.94     56.88 o 
   5  11   3      152.01      202.28     32.90 o 
   6  11   3      532.64      619.51     46.93 o 
   7  11   3      537.01      431.96     29.21 o 
   8  11   3        6.37        6.98     19.81 o 
   3  12   3      165.49      174.70     34.45 o 
   4  12   3      112.20      116.58     31.03 o 
   5  12   3      451.70      446.71     47.13 o 
   6  12   3       60.74      114.39     29.97 o 
   7  12   3      411.46      557.05     50.00 o 
   4  13   3       18.58        2.31     26.86 o 
   5  13   3      214.96      364.18     47.34 o 
  -4 -12   4       70.46      116.89     64.01 o 
  -3 -12   4      323.80      302.25     68.56 o 
  -2 -12   4      181.43      195.45     42.67 o 
  -1 -12   4      176.06       67.58     34.96 o 
   0 -12   4      441.47      463.26     56.46 o 
  -6 -11   4       19.00       62.52     17.42 o 
  -5 -11   4      384.74      312.66     81.54 o 
  -4 -11   4      737.39      439.44     56.76 o 
  -3 -11   4       79.45       53.64     38.20 o 
  -2 -11   4      899.40      950.95    151.98 o 
  -1 -11   4       86.38       61.57     32.25 o 
   0 -11   4      294.06      253.74     42.97 o 
   1 -11   4      224.62      282.20     43.83 o 
   2 -11   4      148.18      137.71     36.97 o 
  -6 -10   4      703.99      664.63     44.44 o 
  -5 -10   4        7.35       21.17     14.10 o 
  -4 -10   4      272.05      399.50     25.93 o 
  -3 -10   4      102.24      129.85     23.54 o 
  -2 -10   4      416.65      486.87     85.34 o 
  -1 -10   4      488.75      582.38     54.12 o 
   0 -10   4       10.24       -9.29     25.49 o 
   1 -10   4      379.76      358.30     47.17 o 
   2 -10   4      116.88      138.74     34.64 o 
   3 -10   4      174.74      131.92     34.85 o 
  -7  -9   4       64.82       71.36     14.92 o 
  -6  -9   4      365.28      362.25     29.11 o 
  -5  -9   4      376.38      433.60     25.50 o 
  -4  -9   4      252.39      243.73     20.06 o 
  -3  -9   4     1341.64     1233.41     40.45 o 
  -2  -9   4       56.76       64.90     18.97 o 
  -1  -9   4      704.01      714.78     91.18 o 
   0  -9   4      289.15      340.88     43.76 o 
   1  -9   4      781.37      797.04     59.08 o 
   2  -9   4      862.25      776.03     56.82 o 
   3  -9   4       15.09       28.41     12.66 o 
   4  -9   4      422.54      411.35     37.37 o 
  -7  -8   4      628.32      642.20     28.17 o 
  -6  -8   4      119.23      146.25     16.21 o 
  -5  -8   4      682.62      643.65     31.48 o 
  -4  -8   4      234.15      185.40     16.79 o 
  -3  -8   4     1179.40     1404.50     41.77 o 
  -2  -8   4      896.89     1072.91     54.85 o 
  -1  -8   4       77.46      151.63     24.42 o 
   0  -8   4     2111.88     2276.93    100.98 o 
   1  -8   4       67.57      171.88     21.35 o 
   2  -8   4     1981.92     2012.64     46.50 o 
   3  -8   4      409.93      466.66     22.83 o 
   4  -8   4       39.36       53.50     14.70 o 
   5  -8   4      562.77      520.43     30.84 o 
  -8  -7   4       12.97       19.82     16.79 o 
  -7  -7   4      531.30      583.05     25.85 o 
  -6  -7   4      189.67      189.22     16.15 o 
  -5  -7   4     1355.49     1363.03     44.73 o 
  -4  -7   4     2209.44     2140.57     53.45 o 
  -3  -7   4        0.01        0.74      9.45 o 
  -2  -7   4     1635.34     1440.93     40.70 o 
  -1  -7   4      551.53      532.67     24.18 o 
   0  -7   4      854.28     1010.31     31.38 o 
   1  -7   4     4122.32     4178.95     79.51 o 
   2  -7   4      594.72      763.42     25.16 o 
   3  -7   4      338.04      342.88     18.81 o 
   4  -7   4      176.68      175.15     15.15 o 
   5  -7   4      461.04      418.60     33.65 o 
   6  -7   4      553.59      544.60     32.59 o 
  -8  -6   4      531.39      617.42     26.91 o 
  -7  -6   4      174.01      210.81     19.41 o 
  -6  -6   4     1794.27     1743.03     45.48 o 
  -5  -6   4     1086.49     1106.42     33.74 o 
  -4  -6   4      334.09      363.44     20.34 o 
  -3  -6   4     1813.32     1651.09     42.93 o 
  -2  -6   4     1058.44     1303.00     36.43 o 
  -1  -6   4     3066.54     3282.10     54.51 o 
   0  -6   4      185.67      308.21     15.21 o 
   1  -6   4     1940.68     1841.69     35.68 o 
   2  -6   4      672.67      629.31     21.75 o 
   3  -6   4     1230.64     1360.65     34.66 o 
   4  -6   4     1156.52     1129.43     32.23 o 
   5  -6   4        5.81       13.98      9.49 o 
   6  -6   4      231.39      266.09     19.43 o 
   7  -6   4      157.91      186.17     25.17 o 
  -8  -5   4      670.04      638.50     35.33 o 
  -7  -5   4      344.27      392.37     21.96 o 
  -6  -5   4      619.04      684.58     26.65 o 
  -5  -5   4     2477.33     2359.79     87.26 o 
  -4  -5   4      837.47      830.74     41.88 o 
  -3  -5   4     3872.79     4034.71     84.69 o 
  -2  -5   4      217.10      238.19     14.77 o 
  -1  -5   4     1643.61     1675.18     34.75 o 
   0  -5   4     5987.33     6998.65    141.06 o 
   1  -5   4      142.12      147.74     10.03 o 
   2  -5   4      986.56      970.30     25.94 o 
   3  -5   4       37.28       72.23     14.23 o 
   4  -5   4     1426.49     1336.41     34.48 o 
   5  -5   4     1085.80     1017.11     30.22 o 
   6  -5   4       92.26      197.24     16.28 o 
   7  -5   4      146.18      154.64     15.82 o 
  -8  -4   4      176.55      192.58     21.88 o 
  -7  -4   4     1416.51     1273.85     52.78 o 
  -6  -4   4        5.46       51.83     13.40 o 
  -5  -4   4      491.04      450.29     23.16 o 
  -4  -4   4     2177.84     2253.00     68.78 o 
  -3  -4   4     1688.91     1726.61     36.00 o 
  -2  -4   4     3520.17     2952.46     54.55 o 
  -1  -4   4       89.71      149.39      9.11 o 
   0  -4   4        9.20      153.09     17.49 o 
   1  -4   4      598.08      616.05     38.02 o 
   2  -4   4     1059.73      748.27     29.43 o 
   3  -4   4     2639.68     2266.98     93.82 o 
   4  -4   4      227.81      316.40     19.05 o 
   5  -4   4     1394.55     1259.80     33.49 o 
   6  -4   4      310.40      390.75     21.99 o 
   7  -4   4      548.27      514.32     23.50 o 
   8  -4   4     1068.20      857.47     30.55 o 
  -8  -3   4       39.46       33.93     13.36 o 
  -7  -3   4      392.52      425.61     24.54 o 
  -6  -3   4      430.15      553.84     21.90 o 
  -5  -3   4       12.81        4.66      9.41 o 
  -4  -3   4      810.21      681.36     48.18 o 
  -3  -3   4      410.21      325.37     17.93 o 
  -2  -3   4     2110.63     2229.91     59.47 o 
  -1  -3   4     2642.77     2349.74    101.03 o 
   0  -3   4      691.45      582.57     15.90 o 
   1  -3   4     9079.63     9568.90    187.33 o 
   2  -3   4      267.33      222.18     13.97 o 
   3  -3   4     2333.67     2487.38     56.95 o 
   4  -3   4     1787.81     1880.38     46.96 o 
   5  -3   4      983.79      912.02     26.63 o 
   6  -3   4     1197.91     1242.26     33.02 o 
   7  -3   4        0.79       20.44      8.67 o 
   8  -3   4      210.76      200.13     16.69 o 
  -8  -2   4      569.04      572.88     27.61 o 
  -7  -2   4        3.02       20.66     10.01 o 
  -6  -2   4      842.13      782.54     26.03 o 
  -5  -2   4      443.99      327.95     17.00 o 
  -3  -2   4     5477.88     5560.36    136.48 o 
  -2  -2   4      219.12      270.63     18.72 o 
  -1  -2   4     3861.60     3956.00    117.69 o 
   0  -2   4      859.77      646.65     14.07 o 
   1  -2   4     6838.93     8163.54    132.45 o 
   2  -2   4     3219.21     2976.33     47.65 o 
   3  -2   4      714.48      557.12     16.61 o 
   4  -2   4     2391.47     1883.49     38.28 o 
   6  -2   4      933.61      880.71     25.70 o 
   7  -2   4      325.64      332.74     18.53 o 
   8  -2   4       65.54       94.91     12.56 o 
   9  -2   4       50.39       36.36     14.12 o 
  -8  -1   4      415.14      474.80     24.78 o 
  -7  -1   4      374.83      379.18     21.13 o 
  -6  -1   4      427.55      537.19     22.41 o 
  -5  -1   4     2041.65     2445.61     52.17 o 
  -4  -1   4       15.81       29.23      9.96 o 
  -3  -1   4     5419.42     4853.49     88.08 o 
  -2  -1   4     4820.65     5004.60    102.31 o 
  -1  -1   4     1481.49     1227.66     37.08 o 
   0  -1   4     6147.59     6947.77    102.56 o 
   1  -1   4      658.51     1201.00     21.91 o 
   2  -1   4      863.54      341.93     11.49 o 
   3  -1   4      490.80      346.22     39.27 o 
   4  -1   4     1020.21      756.56     18.54 o 
   5  -1   4     1424.38     1135.98     34.23 o 
   6  -1   4       73.84       74.30      9.05 o 
   7  -1   4      612.55      577.81     21.32 o 
   8  -1   4      264.96      225.77     15.34 o 
   9  -1   4     1182.85      961.07     30.91 o 
  -8   0   4       20.03       14.09     12.06 o 
  -7   0   4      946.24     1005.88     32.82 o 
  -6   0   4        1.93       31.00      9.78 o 
  -5   0   4     1442.45     1487.35     37.55 o 
  -4   0   4     1938.49     1977.76     43.62 o 
  -3   0   4      545.21      512.98     18.56 o 
  -2   0   4     1059.36      497.83     16.69 o 
  -1   0   4        0.75       -1.42      6.04 o 
   0   0   4     2903.89     2714.64     47.97 o 
   1   0   4     4835.26     4848.99     81.69 o 
   2   0   4     2476.40     2777.86     84.21 o 
   3   0   4     2682.68      875.75     38.04 o 
   4   0   4      430.59      449.11     10.83 o 
   5   0   4     2262.73     2112.81     39.13 o 
   6   0   4     1169.88     1329.52     26.16 o 
   7   0   4      302.52      349.81     14.69 o 
   8   0   4     1003.17      912.91     27.32 o 
   9   0   4       51.51       40.68     10.05 o 
  -7   1   4      613.27      624.03     27.17 o 
  -6   1   4     1206.96     1259.64     35.86 o 
  -5   1   4        0.57       12.54      9.32 o 
  -4   1   4     1777.76     1669.48     39.52 o 
  -3   1   4      317.26      299.82     15.11 o 
  -2   1   4     1108.97      728.64     20.64 o 
  -1   1   4      562.75      149.37     13.61 o 
   0   1   4       89.99      314.91     12.52 o 
   1   1   4    13182.94    15870.95    291.42 o 
   3   1   4     2632.57     2210.62     47.39 o 
   4   1   4     2712.97     1755.10     43.67 o 
   5   1   4       14.37       12.78      3.49 o 
   6   1   4     2837.15     2918.29     52.25 o 
   7   1   4       18.44       50.88      5.56 o 
   8   1   4     1225.01     1158.16     27.13 o 
   9   1   4      456.54      427.78     19.54 o 
  -7   2   4       23.42       37.29     13.20 o 
  -6   2   4      849.89      879.95     30.48 o 
  -5   2   4      678.31      765.41     28.09 o 
  -4   2   4      469.45      480.54     26.07 o 
  -3   2   4     3321.96     2965.39     68.47 o 
  -2   2   4       54.79       80.40      8.43 o 
  -1   2   4     5402.91     5598.76    227.49 o 
   0   2   4     4027.13     4882.55     95.47 o 
   1   2   4     2381.21     2474.22     62.08 o 
   3   2   4       74.74       88.09      6.71 o 
   4   2   4    10011.45    12248.58    177.77 o 
   5   2   4      712.20      593.49     16.03 o 
   6   2   4     1410.77     1544.40     47.07 o 
   7   2   4     2161.44     2192.96     54.67 o 
   8   2   4       27.00       29.27      9.35 o 
   9   2   4      934.42      729.62     27.00 o 
  10   2   4       76.97      134.99     18.90 o 
  -7   3   4      412.72      388.54     24.65 o 
  -6   3   4       20.81       40.01     12.57 o 
  -5   3   4     1238.97     1263.89     41.73 o 
  -4   3   4      648.93      671.66     29.38 o 
  -3   3   4     2193.63     2135.92     63.04 o 
  -2   3   4     1918.68     1635.06     93.06 o 
  -1   3   4      557.25      193.93     12.04 o 
   0   3   4     5940.38     5741.56     98.78 o 
   1   3   4      255.50      246.12      9.59 o 
   2   3   4     7203.01     3734.63    138.86 o 
   3   3   4     2319.39     1260.70     25.01 o 
   4   3   4      415.42      457.57     11.38 o 
   5   3   4     2060.06     2034.33     47.26 o 
   6   3   4       12.81       23.11      9.21 o 
   7   3   4     1146.60     1179.35     35.22 o 
   8   3   4      843.34      686.30     24.15 o 
   9   3   4       42.36       76.09     11.82 o 
  10   3   4      349.11      302.36     18.45 o 
  -6   4   4      350.87      404.85     27.68 o 
  -5   4   4      370.64      436.50     32.62 o 
  -4   4   4      968.73      907.71     34.17 o 
  -3   4   4     1459.24     1511.23     51.32 o 
  -2   4   4     2680.91     2786.67     77.46 o 
  -1   4   4      482.28      527.80     18.65 o 
   0   4   4     3437.64     3447.46     63.17 o 
   1   4   4     8400.73     8884.81    301.00 o 
   2   4   4      387.45      405.52     21.62 o 
   3   4   4     2026.09     1704.24    134.59 o 
   4   4   4     1666.90     1844.20     31.46 o 
   5   4   4     1941.58     1719.21     29.57 o 
   6   4   4     1347.93     1276.98     29.97 o 
   7   4   4       16.54       15.14      7.43 o 
   8   4   4      616.60      651.69     22.85 o 
   9   4   4      143.53      190.92     13.90 o 
  10   4   4      483.75      465.43     30.83 o 
  -6   5   4      691.78      790.25     36.64 o 
  -5   5   4       52.59       63.72     15.21 o 
  -4   5   4     1211.76     1229.12     56.04 o 
  -3   5   4     4014.46     4194.46     95.31 o 
  -2   5   4      594.16      501.75     24.85 o 
  -1   5   4     1993.46     1845.46     40.34 o 
   0   5   4      145.94      219.68     21.43 o 
   1   5   4     1477.07     1200.81     54.66 o 
   2   5   4     2073.98     2355.05     65.28 o 
   3   5   4      513.58      383.81     35.57 o 
   4   5   4     4113.20     3924.88     68.80 o 
   5   5   4       12.29        7.31      4.45 o 
   6   5   4     3221.20     3582.94     52.41 o 
   7   5   4      610.36      665.47     21.43 o 
   8   5   4      403.47      390.41     18.19 o 
   9   5   4      893.22      810.26     24.28 o 
  -5   6   4      317.07      406.12     27.13 o 
  -4   6   4       60.32       77.62     15.49 o 
  -3   6   4      978.21     1077.52     37.93 o 
  -2   6   4      480.91      463.86     25.32 o 
  -1   6   4      834.54      664.40     29.09 o 
   0   6   4     2746.57     2757.61     97.79 o 
   1   6   4      348.86      293.77     13.65 o 
   2   6   4     1972.69     1577.54     38.04 o 
   3   6   4      109.36       47.84     12.09 o 
   4   6   4     1768.23     1599.07     46.50 o 
   5   6   4     1396.47     1279.44     28.32 o 
   6   6   4      905.60      870.71     22.53 o 
   7   6   4     1508.92     1562.93     45.06 o 
   8   6   4       90.51       81.30     14.96 o 
   9   6   4      656.43      675.40     46.39 o 
  -5   7   4      479.67      603.49     48.10 o 
  -4   7   4      344.80      418.53     30.19 o 
  -3   7   4      292.14      351.24     23.66 o 
  -2   7   4      297.96      343.52     22.18 o 
  -1   7   4      151.52      178.85     16.52 o 
   0   7   4     2371.72     2577.86     53.82 o 
   1   7   4     1241.39     1415.83     39.20 o 
   2   7   4     1147.81     1022.86     29.91 o 
   3   7   4     1765.70     1580.73     50.71 o 
   4   7   4       19.16       25.89     11.59 o 
   5   7   4     3379.97     3250.23     86.31 o 
   6   7   4     1051.55     1193.57     42.55 o 
   7   7   4      594.35      672.70     28.48 o 
   8   7   4      594.05      643.90     27.61 o 
   9   7   4        5.15        8.86     10.75 o 
  -4   8   4      260.32      270.04     25.11 o 
  -3   8   4       64.46       69.10     17.46 o 
  -2   8   4     1364.90     1342.71     44.87 o 
  -1   8   4     1884.42     1751.14     62.83 o 
   0   8   4      415.55      509.31     31.72 o 
   1   8   4     1799.14     1765.34     71.61 o 
   2   8   4       27.07       62.59     15.33 o 
   3   8   4     1288.54     1086.16     42.30 o 
   4   8   4     1721.79     1606.26     51.65 o 
   5   8   4      499.56      492.93     26.03 o 
   6   8   4      506.18      513.61     26.49 o 
   7   8   4        0.23        0.15      9.83 o 
   8   8   4      507.14      473.42     25.90 o 
   9   8   4      173.86      119.52     19.45 o 
  -3   9   4      544.12      568.95     40.35 o 
  -2   9   4       31.36       21.31     17.66 o 
  -1   9   4      462.37      538.17     59.46 o 
   0   9   4      421.35      615.30     64.38 o 
   1   9   4      714.74      680.41     41.02 o 
   2   9   4      401.47      354.92     27.62 o 
   3   9   4      972.60     1081.93     44.60 o 
   4   9   4     1591.45     1695.03     79.50 o 
   5   9   4      340.72      286.00     30.93 o 
   6   9   4      694.87      737.37     32.88 o 
   7   9   4      482.23      475.37     40.69 o 
   8   9   4       28.82       57.78     15.26 o 
   9   9   4      369.34      517.85     39.19 o 
  -2  10   4      118.06      174.02     48.81 o 
  -1  10   4       88.79       68.01     42.34 o 
   0  10   4      383.27      384.25     52.79 o 
   1  10   4       20.65       17.57     33.16 o 
   2  10   4      958.48     1154.65     63.65 o 
   3  10   4      912.09      992.04     61.77 o 
   4  10   4       31.77       42.79     21.72 o 
   5  10   4      315.39      367.12     37.14 o 
   6  10   4       55.76       81.76     16.03 o 
   7  10   4      576.19      668.36     33.33 o 
   8  10   4      120.11       58.72     15.45 o 
   9  10   4      391.22      375.25     38.76 o 
  -1  11   4       12.59       59.62     45.16 o 
   0  11   4      491.47      454.63     57.74 o 
   2  11   4      145.86      177.20     32.12 o 
   3  11   4      810.49      848.45     62.19 o 
   4  11   4       39.00      116.78     28.30 o 
   5  11   4     1162.31     1221.03     71.02 o 
   6  11   4      137.72      145.52     20.59 o 
   7  11   4      218.94      200.80     22.77 o 
   8  11   4      581.67      518.67     44.02 o 
   3  12   4      376.45      460.98     48.31 o 
   4  12   4      422.53      479.62     49.95 o 
   5  12   4      179.19      206.30     36.11 o 
   6  12   4      646.86      616.44     56.19 o 
   7  12   4       19.86       21.97     20.90 o 
   4  13   4      335.37      236.76     42.20 o 
   5  13   4      196.75      209.07     40.53 o 
  -3 -12   5      105.74      172.36     57.00 o 
  -2 -12   5      171.98      118.21     41.00 o 
  -1 -12   5      463.21      380.82     54.31 o 
   0 -12   5       17.15       76.48     34.87 o 
  -5 -11   5      286.94      264.08     24.25 o 
  -4 -11   5      171.32      134.59     62.00 o 
  -3 -11   5      632.73      587.32     42.43 o 
  -2 -11   5       71.08       45.56     35.77 o 
  -1 -11   5      244.65      182.54     40.89 o 
   0 -11   5      155.22      141.22     38.09 o 
   1 -11   5      313.25      201.03     40.27 o 
   2 -11   5      329.78      268.15     45.69 o 
  -6 -10   5       97.35      114.26     18.56 o 
  -5 -10   5      484.36      617.65     31.45 o 
  -4 -10   5       42.64       55.48     18.99 o 
  -3 -10   5      572.22      558.41     29.86 o 
  -2 -10   5      230.96      250.15     27.86 o 
  -1 -10   5        8.67       -4.75     28.87 o 
   0 -10   5      555.95      572.26     54.85 o 
   1 -10   5      127.15       96.87     32.25 o 
   2 -10   5      265.08      250.19     41.96 o 
   3 -10   5      273.60      277.31     45.12 o 
  -6  -9   5      430.63      440.60     41.25 o 
  -5  -9   5      138.77      121.30     17.18 o 
  -4  -9   5     1124.61     1143.33     48.83 o 
  -3  -9   5        0.77       22.63     14.98 o 
  -2  -9   5     1249.51     1065.46     42.37 o 
  -1  -9   5      555.40      527.44     36.95 o 
   0  -9   5      516.83      449.61     48.38 o 
   1  -9   5     1270.60     1152.09     73.17 o 
   2  -9   5       97.29      130.18     32.18 o 
   3  -9   5      396.85      364.45     48.41 o 
   4  -9   5      155.20      131.14     21.48 o 
  -7  -8   5       63.43      101.78     16.15 o 
  -6  -8   5      336.42      382.84     25.47 o 
  -5  -8   5      207.46      169.52     17.51 o 
  -4  -8   5      834.29      705.36     31.77 o 
  -3  -8   5     1532.69     1319.37     40.90 o 
  -2  -8   5       37.61      145.33     16.39 o 
  -1  -8   5      992.67     1254.63     39.60 o 
   0  -8   5       57.44       98.93     31.41 o 
   1  -8   5      715.62      703.00     54.78 o 
   2  -8   5      212.30      268.24     21.20 o 
   3  -8   5      769.25      719.30     26.93 o 
   4  -8   5      774.44      856.88     30.46 o 
   5  -8   5       11.06       33.30     12.21 o 
  -7  -7   5       37.96      100.04     14.88 o 
  -6  -7   5      552.92      528.36     26.14 o 
  -5  -7   5     1320.33     1326.25     40.15 o 
  -4  -7   5      266.98      305.94     19.99 o 
  -3  -7   5     1261.66     1316.38     44.46 o 
  -2  -7   5      179.01      187.04     16.34 o 
  -1  -7   5      878.80      725.58     30.31 o 
   0  -7   5     1165.44     1366.23     40.70 o 
   1  -7   5      305.67      338.40     16.70 o 
   2  -7   5      333.24      304.94     16.97 o 
   3  -7   5      716.10      775.69     26.58 o 
   4  -7   5      211.43      234.07     17.19 o 
   5  -7   5      315.96      310.08     20.56 o 
   6  -7   5       90.44       74.04     13.87 o 
  -7  -6   5      774.23      732.87     29.59 o 
  -6  -6   5        0.04       23.51     11.15 o 
  -5  -6   5      670.99      684.85     27.07 o 
  -4  -6   5     1750.82     1863.68     48.60 o 
  -3  -6   5      410.18      413.72     22.02 o 
  -2  -6   5     1141.11     1118.73     34.64 o 
  -1  -6   5        9.01       43.25     10.58 o 
   0  -6   5     1701.64     1673.07     37.14 o 
   1  -6   5      476.33      469.15     33.30 o 
   2  -6   5      755.91      764.92     46.12 o 
   3  -6   5      431.55      349.52     18.46 o 
   4  -6   5       49.88       49.50     10.37 o 
   5  -6   5      544.10      500.34     22.77 o 
   6  -6   5       74.42      152.92     15.88 o 
   7  -6   5      627.00      549.58     26.29 o 
  -8  -5   5        4.13       14.76     12.30 o 
  -7  -5   5      671.76      720.06     29.28 o 
  -6  -5   5      569.80      609.16     50.35 o 
  -5  -5   5       26.10       35.34     14.53 o 
  -4  -5   5      600.33      589.07     24.82 o 
  -3  -5   5       12.44       11.62      8.65 o 
  -2  -5   5     1141.12     1139.23     27.31 o 
  -1  -5   5     1484.34     1361.09     30.73 o 
   0  -5   5      733.01      853.13     20.60 o 
   1  -5   5     3732.64     3878.10     70.27 o 
   2  -5   5       76.79      104.22     13.29 o 
   3  -5   5     2404.85     2401.74     70.35 o 
   4  -5   5     1769.63     1692.64     40.63 o 
   5  -5   5      202.41      260.64     16.88 o 
   6  -5   5      755.51      773.61     27.70 o 
   7  -5   5       21.37       37.85     11.10 o 
  -8  -4   5      301.17      282.74     26.57 o 
  -7  -4   5        1.12       -1.26     13.70 o 
  -6  -4   5      884.61     1016.31     63.59 o 
  -5  -4   5      158.58      152.34     18.11 o 
  -4  -4   5     1316.25     1223.80     31.10 o 
  -3  -4   5     1227.14     1341.32     43.02 o 
  -2  -4   5        0.28       46.37      9.08 o 
  -1  -4   5     4777.94     4578.87     92.25 o 
   0  -4   5      654.80      520.20     23.20 o 
   1  -4   5     3179.27     3435.77     56.66 o 
   2  -4   5     1595.35     1348.22     31.01 o 
   3  -4   5       11.50        4.84      7.63 o 
   4  -4   5     1589.62     1513.39     53.01 o 
   5  -4   5       82.04      144.82     12.81 o 
   6  -4   5      763.12      656.90     24.61 o 
   7  -4   5      405.12      379.70     20.76 o 
   8  -4   5       35.11       24.23     11.14 o 
  -8  -3   5      587.21      466.23     52.84 o 
  -7  -3   5      372.27      386.51     28.53 o 
  -6  -3   5      218.76      263.29     19.29 o 
  -5  -3   5     2694.08     2857.85     71.85 o 
  -4  -3   5        6.88       12.58      7.79 o 
  -3  -3   5     6065.79     6162.38    151.96 o 
  -2  -3   5     1107.10     1166.29     40.70 o 
  -1  -3   5     1720.81     1612.01     33.60 o 
   0  -3   5     7528.68     8815.28    151.64 o 
   1  -3   5      103.58      210.71     11.26 o 
   2  -3   5     3663.25     3098.80     57.95 o 
   3  -3   5      430.20      264.02     15.61 o 
   4  -3   5     1417.05     1263.39     36.10 o 
   5  -3   5      283.29      215.58     15.76 o 
   6  -3   5      110.81      151.98     12.95 o 
   7  -3   5      625.94      795.49     26.71 o 
   8  -3   5      217.52      201.82     16.39 o 
  -8  -2   5       52.01       92.65     16.46 o 
  -7  -2   5     1123.41     1098.08     34.09 o 
  -6  -2   5      274.80      302.97     20.08 o 
  -5  -2   5     1170.77     1006.61     29.84 o 
  -4  -2   5     1990.46     2011.35     60.82 o 
  -3  -2   5      725.15      708.20     26.40 o 
  -2  -2   5     1689.79     1300.50     35.26 o 
  -1  -2   5      104.73       61.49      5.43 o 
   0  -2   5     4513.03     5226.21     72.13 o 
   1  -2   5     3484.16     3538.62     62.63 o 
   2  -2   5      134.93       62.50      6.02 o 
   3  -2   5     2068.68     1446.45     31.32 o 
   4  -2   5      141.28      137.05      8.58 o 
   5  -2   5     2419.87     2067.82    266.46 o 
   6  -2   5      988.10     1074.78     33.53 o 
   7  -2   5       70.48       58.42     11.09 o 
   8  -2   5      739.23      580.60     23.58 o 
   9  -2   5        8.55       22.25     10.75 o 
  -7  -1   5      515.76      537.66     25.84 o 
  -6  -1   5      764.81      873.12     28.93 o 
  -5  -1   5      108.92      132.99     14.79 o 
  -4  -1   5     2540.04     2286.10     49.42 o 
  -3  -1   5      487.26      494.06     29.20 o 
  -2  -1   5      446.29      202.14     13.43 o 
  -1  -1   5     1677.38     1730.46     33.58 o 
   0  -1   5      209.87      532.94     12.62 o 
   1  -1   5     3965.69     3355.69     58.10 o 
   2  -1   5      849.74      445.83     12.79 o 
   3  -1   5     2341.84     2299.53     38.66 o 
   4  -1   5     4339.75     5014.50     87.94 o 
   6  -1   5     2618.22     2626.32     52.57 o 
   7  -1   5      162.18      169.58     12.94 o 
   8  -1   5      467.47      427.28     20.25 o 
   9  -1   5      497.70      501.29     22.63 o 
  -7   0   5       35.09       45.26     12.55 o 
  -6   0   5      691.83      726.76     27.55 o 
  -5   0   5     1948.66     2032.57     59.54 o 
  -4   0   5      457.69      437.34     19.73 o 
  -3   0   5     3192.96     2959.66     59.03 o 
  -2   0   5      102.06      117.70      9.85 o 
  -1   0   5    12638.96    13774.39    267.63 o 
   0   0   5     4765.51     5453.90     90.83 o 
   1   0   5     1623.30     1486.83     32.67 o 
   2   0   5     4637.46     3957.85     61.12 o 
   3   0   5        2.41       56.10      6.81 o 
   4   0   5     7552.86     7580.73    144.75 o 
   5   0   5      491.56      508.46     22.67 o 
   6   0   5      541.34      548.59     18.72 o 
   7   0   5     1252.26     1335.27     37.47 o 
   8   0   5        1.32       14.62      7.94 o 
   9   0   5      469.97      383.95     19.95 o 
  -7   1   5      476.14      542.62     26.55 o 
  -6   1   5        0.22       47.15     12.05 o 
  -5   1   5      664.28      584.29     24.52 o 
  -4   1   5      548.01      549.30     22.66 o 
  -3   1   5     2340.19     2137.34     46.04 o 
  -2   1   5     3699.20     3640.05     68.92 o 
  -1   1   5        1.32       91.17      8.20 o 
   0   1   5     7006.90     7944.02    142.60 o 
   1   1   5      112.71       72.78      6.46 o 
   2   1   5     3677.20     3096.14     76.51 o 
   3   1   5     2385.39     2054.34     45.57 o 
   4   1   5     1191.53     1004.53     64.21 o 
   5   1   5     3538.72     3338.35     48.21 o 
   6   1   5       62.84       91.83      6.10 o 
   7   1   5      853.49      822.25     23.27 o 
   8   1   5      607.07      572.01     18.62 o 
   9   1   5       95.90      128.32     12.16 o 
  10   1   5      359.21      341.73     19.92 o 
  -7   2   5      405.50      432.49     25.89 o 
  -6   2   5      414.78      439.66     23.05 o 
  -5   2   5      441.04      552.52     23.96 o 
  -4   2   5      737.54      756.70     26.54 o 
  -3   2   5      599.00      511.06     20.83 o 
  -2   2   5     2434.62     1865.88     40.53 o 
  -1   2   5     2820.24     3271.98     61.80 o 
   0   2   5     3334.65     3077.56     50.50 o 
   2   2   5      327.68      462.01     13.65 o 
   3   2   5     5554.44     5757.98    114.06 o 
   4   2   5    11488.91    14502.96    237.60 o 
   5   2   5     1297.68     1108.03     23.17 o 
   6   2   5     1038.82     1046.84     21.20 o 
   7   2   5        1.66        3.34      5.23 o 
   8   2   5      458.91      499.93     24.65 o 
   9   2   5       93.42      126.17     10.11 o 
  10   2   5      321.10      326.68     23.59 o 
  -6   3   5      519.05      623.44     28.06 o 
  -5   3   5        4.89       12.30     10.54 o 
  -4   3   5     3469.97     3549.14     72.88 o 
  -3   3   5     6634.50     6967.33    126.74 o 
  -2   3   5      326.55      246.75     22.40 o 
  -1   3   5     2317.87     2027.43     42.96 o 
   0   3   5        0.49       36.84      5.52 o 
   1   3   5     3873.61     3427.64     89.57 o 
   2   3   5     1412.71     1262.92     49.77 o 
   3   3   5      671.90      425.92     26.93 o 
   4   3   5       14.70      508.95     28.97 o 
   5   3   5      114.05      289.94     12.17 o 
   6   3   5     1594.58     1730.62     35.43 o 
   7   3   5      741.81      804.76     28.30 o 
   8   3   5      884.82      802.71     31.82 o 
   9   3   5      479.86      498.91     22.73 o 
  10   3   5        0.64        5.85      9.19 o 
  -6   4   5      332.86      409.11     25.19 o 
  -5   4   5      714.75      835.34     30.82 o 
  -4   4   5       72.35       92.14     15.03 o 
  -3   4   5      183.64      191.47     17.52 o 
  -2   4   5      302.00      226.62     18.70 o 
  -1   4   5     1154.42      947.11     25.73 o 
   0   4   5     3436.56     3656.29     98.02 o 
   1   4   5     1267.31     1257.69     30.51 o 
   2   4   5     2953.33     2403.59    103.57 o 
   3   4   5     1679.85     1576.68     46.62 o 
   4   4   5     2937.11     3048.98     48.88 o 
   5   4   5     1754.52     1554.60     28.03 o 
   6   4   5      606.93      668.87     15.92 o 
   7   4   5     1561.19     1723.03     45.49 o 
   8   4   5      220.82      229.11     21.60 o 
   9   4   5      671.61      664.31     22.38 o 
  10   4   5      305.19      276.78     22.29 o 
  -5   5   5      643.39      647.09     33.15 o 
  -4   5   5      305.49      323.22     23.50 o 
  -3   5   5      117.13      141.68     16.25 o 
  -2   5   5      269.28      232.57     18.19 o 
  -1   5   5        2.69       43.25      9.80 o 
   0   5   5     3834.69     3079.39    246.72 o 
   1   5   5     2042.40     2088.58     41.92 o 
   2   5   5      171.11      124.59     23.81 o 
   3   5   5     2245.70     1955.23     57.04 o 
   4   5   5       25.96       13.10      8.73 o 
   5   5   5     4341.48     4396.40     77.53 o 
   6   5   5     1364.75     1469.64     31.92 o 
   7   5   5      642.36      677.78     25.52 o 
   8   5   5      769.32      776.45     35.54 o 
   9   5   5      357.42      332.07     27.09 o 
  10   5   5      374.81      465.44     26.79 o 
  -5   6   5        0.50        4.16     13.99 o 
  -4   6   5     1036.78      923.20     38.34 o 
  -3   6   5       41.58       79.27     25.58 o 
  -2   6   5     1613.59     1620.38     47.69 o 
  -1   6   5     1317.82     1403.97     42.20 o 
   0   6   5      766.66      719.91     23.51 o 
   1   6   5     2822.21     2908.35     76.59 o 
   2   6   5      666.46      867.60     36.23 o 
   3   6   5     4739.47     4869.68    124.18 o 
   4   6   5     1108.60      754.28     24.53 o 
   5   6   5      857.39     1060.93     38.05 o 
   6   6   5       75.09      114.32     10.75 o 
   7   6   5        0.50       23.77      7.47 o 
   8   6   5      696.39      621.12     22.60 o 
   9   6   5      274.16      272.50     34.84 o 
  10   6   5      188.40      183.26     30.06 o 
  -4   7   5      520.56      553.38     31.67 o 
  -3   7   5      544.73      470.47     27.68 o 
  -2   7   5      258.04      319.09     21.99 o 
  -1   7   5     1835.52     1856.37     51.96 o 
   0   7   5      426.73      653.94     33.32 o 
   1   7   5     1380.12     1444.47     54.63 o 
   2   7   5     1156.15     1181.20     46.09 o 
   3   7   5      112.54      136.29     15.96 o 
   4   7   5     1700.88     1701.98     53.28 o 
   5   7   5       32.21       22.25      7.66 o 
   6   7   5     1462.48     1598.86     41.16 o 
   7   7   5      767.24      840.27     27.66 o 
   8   7   5       88.74      181.57     29.57 o 
   9   7   5      657.06      716.58     29.68 o 
  -4   8   5       69.63       70.13     17.76 o 
  -3   8   5      440.83      380.74     33.56 o 
  -2   8   5      149.31      155.41     23.41 o 
  -1   8   5      256.92      286.72     27.37 o 
   0   8   5      855.33      705.78     66.77 o 
   1   8   5       10.21       27.79     15.71 o 
   2   8   5     1096.82     1123.23     46.69 o 
   3   8   5     1672.92     1755.68     58.23 o 
   4   8   5      165.08      184.10     18.42 o 
   5   8   5      957.07      881.42     29.34 o 
   6   8   5       33.35       65.79     12.41 o 
   7   8   5      978.82     1071.92     39.55 o 
   8   8   5      281.67      325.82     23.83 o 
   9   8   5      468.64      465.93     26.41 o 
  -3   9   5       71.52      123.37     48.18 o 
  -2   9   5      647.95      641.27     71.16 o 
  -1   9   5        4.27       18.99     39.98 o 
   0   9   5      958.19     1159.51     81.79 o 
   1   9   5      592.20      768.87     69.88 o 
   2   9   5      228.49      221.76     35.36 o 
   3   9   5     1493.08     1309.26     65.81 o 
   4   9   5       73.52      144.78     18.68 o 
   5   9   5     1787.95     1910.00     84.91 o 
   6   9   5      238.59      356.78     25.87 o 
   7   9   5      211.20      307.22     23.50 o 
   8   9   5      726.90      776.77     35.05 o 
   9   9   5       33.84        9.37     12.21 o 
  -2  10   5       99.87      217.01     55.78 o 
  -1  10   5      729.33      564.44     66.02 o 
   0  10   5       18.39       41.96     38.05 o 
   1  10   5      963.95      893.54     75.94 o 
   2  10   5       26.95       14.78     17.07 o 
   3  10   5      444.70      466.35     47.33 o 
   4  10   5      726.48      660.41     51.75 o 
   5  10   5      449.68      597.94     49.62 o 
   6  10   5     1388.20     1340.58     61.52 o 
   7  10   5       97.05       99.06     16.86 o 
   8  10   5      304.05      354.05     36.03 o 
  -1  11   5      542.87      553.69     69.06 o 
   0  11   5      224.33       93.23     45.05 o 
   1  11   5      320.14      280.80     48.94 o 
   3  11   5        0.35       11.50     22.19 o 
   4  11   5     1173.53     1253.55     74.30 o 
   5  11   5      525.24      641.87     56.82 o 
   6  11   5      246.68      398.27     29.94 o 
   7  11   5      474.93      447.36     31.34 o 
   8  11   5        3.13       -4.35     13.50 o 
   3  12   5      306.31      209.00     36.42 o 
   4  12   5      102.72      165.27     34.05 o 
   5  12   5      278.16      378.45     44.84 o 
   6  12   5      101.33      147.46     33.22 o 
   7  12   5      144.35      224.07     25.29 o 
  -4 -11   6      306.56      238.08     24.11 o 
  -3 -11   6        4.43       -3.45     20.88 o 
  -2 -11   6      449.49      260.86     48.79 o 
  -1 -11   6      122.60       75.65     37.22 o 
   0 -11   6      388.06      363.26     52.31 o 
   1 -11   6      143.13      184.76     41.75 o 
  -5 -10   6       16.58       25.28     16.24 o 
  -4 -10   6      482.36      465.62     28.86 o 
  -3 -10   6      389.60      357.81     25.50 o 
  -2 -10   6        5.55        7.35     14.01 o 
  -1 -10   6      538.07      553.65     58.92 o 
   0 -10   6       25.48       32.91     30.94 o 
   1 -10   6      524.58      319.03     46.27 o 
   2 -10   6      314.40      231.10     41.89 o 
   3 -10   6       94.58      107.91     35.28 o 
  -6  -9   6      245.77      295.54     24.30 o 
  -5  -9   6      563.06      499.87     38.59 o 
  -4  -9   6       21.43       12.95     25.34 o 
  -3  -9   6      513.25      563.31     29.58 o 
  -2  -9   6      175.57      219.62     20.24 o 
  -1  -9   6      968.68      753.84     91.17 o 
   0  -9   6      929.65      908.68     67.17 o 
   1  -9   6        7.62       21.81     27.83 o 
   2  -9   6      131.43      159.27     35.70 o 
   3  -9   6       92.19      108.40     32.53 o 
   4  -9   6      300.97      290.75     33.63 o 
  -6  -8   6        9.10       28.59     13.65 o 
  -5  -8   6      938.19      933.21     35.43 o 
  -4  -8   6      228.79      236.19     20.28 o 
  -3  -8   6      485.99      558.19     28.05 o 
  -2  -8   6      523.76      564.60     34.29 o 
  -1  -8   6       12.36       60.42     13.94 o 
   0  -8   6     1057.78      969.69     67.96 o 
   1  -8   6      132.17      144.68     34.54 o 
   2  -8   6      490.01      577.89     49.55 o 
   3  -8   6      101.52      117.03     13.54 o 
   4  -8   6       52.08       37.43     11.83 o 
   5  -8   6      266.84      285.40     22.92 o 
  -7  -7   6      342.43      436.48     26.04 o 
  -6  -7   6      520.31      613.41     34.18 o 
  -5  -7   6       79.72       77.57     14.54 o 
  -4  -7   6      726.75      682.96     41.92 o 
  -3  -7   6        9.99       31.07     12.32 o 
  -2  -7   6     1075.90      952.97     34.30 o 
  -1  -7   6     1347.44     1189.56     41.14 o 
   0  -7   6       78.79      178.20     16.67 o 
   1  -7   6      985.74      930.37     31.40 o 
   2  -7   6       11.57       43.88     10.16 o 
   3  -7   6     2239.41     2216.60     87.72 o 
   4  -7   6      947.71      879.27     32.51 o 
   5  -7   6       92.94      119.99     14.57 o 
   6  -7   6      542.46      490.15     25.13 o 
  -7  -6   6       34.64       85.67     15.10 o 
  -6  -6   6      584.96      702.32     29.63 o 
  -5  -6   6      192.81      177.93     16.81 o 
  -4  -6   6      774.23      815.12     35.43 o 
  -3  -6   6      824.37      831.43     32.08 o 
  -2  -6   6       11.17       28.83     10.97 o 
  -1  -6   6     3060.79     2971.20     87.83 o 
   0  -6   6      454.25      604.78     23.01 o 
   1  -6   6      978.72      928.64     80.20 o 
   2  -6   6     1715.64     1622.34     58.79 o 
   3  -6   6       67.90      102.61     11.87 o 
   4  -6   6     1787.48     1784.86     43.83 o 
   5  -6   6        3.74       14.61      9.41 o 
   6  -6   6      297.27      304.18     20.31 o 
   7  -6   6      260.32      233.63     19.64 o 
  -7  -5   6      224.52      234.35     19.72 o 
  -6  -5   6       65.36       53.32     13.31 o 
  -5  -5   6     1698.30     1700.28     91.90 o 
  -4  -5   6      158.21      152.09     15.26 o 
  -3  -5   6     5952.90     5660.13    117.46 o 
  -2  -5   6     1499.30     1488.77     47.57 o 
  -1  -5   6      596.89      608.91     21.50 o 
   0  -5   6     2172.86     2085.59     49.26 o 
   1  -5   6       63.21       85.70      9.81 o 
   2  -5   6     1917.78     1885.39     58.53 o 
   3  -5   6      818.51      830.16     30.37 o 
   4  -5   6      114.59      132.37     14.85 o 
   5  -5   6      269.78      278.50     17.67 o 
   6  -5   6        0.61       21.92     10.08 o 
   7  -5   6      267.23      290.20     19.97 o 
  -7  -4   6      688.62      752.67     41.19 o 
  -6  -4   6      185.57      162.95     21.18 o 
  -5  -4   6     1423.96     1402.75     41.11 o 
  -4  -4   6     2697.35     2683.38     63.27 o 
  -3  -4   6       71.09      148.84     16.72 o 
  -2  -4   6     1051.04      919.45     27.75 o 
  -1  -4   6      173.46      214.29     12.55 o 
   0  -4   6     2785.64     3005.89     51.21 o 
   1  -4   6     1176.24     1080.14     24.55 o 
   2  -4   6      308.20      299.20     14.81 o 
   3  -4   6     2674.85     2522.98     63.21 o 
   4  -4   6      106.95      115.78     13.35 o 
   5  -4   6     1285.25     1396.96     41.66 o 
   6  -4   6      394.54      417.68     20.94 o 
   7  -4   6       97.60       95.69     13.75 o 
   8  -4   6      277.07      266.58     19.58 o 
  -7  -3   6      318.33      308.55     26.87 o 
  -6  -3   6      609.19      616.83     34.48 o 
  -5  -3   6       57.42       29.69     12.96 o 
  -4  -3   6     1879.56     1920.28     51.15 o 
  -3  -3   6     1291.71     1358.46     37.37 o 
  -2  -3   6     1182.59     1056.63     27.91 o 
  -1  -3   6     2551.99     2515.10     49.44 o 
   0  -3   6      112.48       51.44     12.15 o 
   1  -3   6     2217.73     1823.36     33.77 o 
   2  -3   6     2924.04     2778.46     53.81 o 
   3  -3   6     1193.36     1179.04     34.27 o 
   4  -3   6     1661.27     1705.93     45.00 o 
   5  -3   6      218.40      287.15     18.51 o 
   6  -3   6     1835.05     1758.65     48.51 o 
   7  -3   6      175.84      139.14     13.31 o 
   8  -3   6      416.98      435.73     21.64 o 
  -7  -2   6       18.88       26.41     15.53 o 
  -6  -2   6      948.25      903.58     38.16 o 
  -5  -2   6     1823.07     1635.54     46.98 o 
  -4  -2   6      192.04      182.88     19.69 o 
  -3  -2   6      682.24      576.46     26.20 o 
  -2  -2   6       94.89      146.56     13.57 o 
  -1  -2   6     6384.78     6567.76     99.28 o 
   0  -2   6     2304.23     1702.68     34.48 o 
   1  -2   6      800.21      751.48     27.74 o 
   2  -2   6      284.36       89.41      7.32 o 
   3  -2   6        0.15       22.63      5.68 o 
   4  -2   6     2143.12     1604.44     35.72 o 
   5  -2   6     1054.53     1119.99     33.70 o 
   6  -2   6       10.07       46.35     10.07 o 
   7  -2   6      753.70      723.44     24.99 o 
   8  -2   6        8.48       12.04      9.02 o 
   9  -2   6      290.59      269.79     19.17 o 
  -7  -1   6      439.05      477.57     25.63 o 
  -6  -1   6       11.45       45.62     12.26 o 
  -5  -1   6      579.60      695.77     44.97 o 
  -4  -1   6      194.13      294.06     19.98 o 
  -3  -1   6     1077.46      846.20     30.45 o 
  -2  -1   6     2161.17     1904.82     48.26 o 
  -1  -1   6       16.69      106.90      7.51 o 
   0  -1   6     4388.68     4637.05     80.62 o 
   1  -1   6      294.00      253.77     10.50 o 
   2  -1   6     5067.80     4819.36     74.51 o 
   3  -1   6     4894.56     4622.94     81.64 o 
   4  -1   6      481.81      802.32     19.30 o 
   6  -1   6        1.27       53.00      8.17 o 
   7  -1   6     1320.78     1286.44     32.98 o 
   8  -1   6      283.30      297.98     17.86 o 
   9  -1   6      131.78      119.63     13.74 o 
  -7   0   6      407.38      387.64     23.95 o 
  -6   0   6      571.89      543.62     28.86 o 
  -5   0   6      528.80      518.97     23.66 o 
  -4   0   6     1402.13     1270.22     34.34 o 
  -3   0   6        5.33       48.32      9.67 o 
  -2   0   6     2872.36     2787.05     64.45 o 
  -1   0   6     2176.31     2798.83     51.81 o 
   0   0   6     5778.54     6183.28    135.29 o 
   1   0   6     2215.48     1716.45     56.51 o 
   2   0   6       65.99      129.39      8.14 o 
   3   0   6     5503.09     4943.14     90.30 o 
   4   0   6     2810.84     3036.84     99.01 o 
   5   0   6     1066.60      378.66     25.69 o 
   6   0   6      757.04      808.81     23.65 o 
   7   0   6        0.34       22.33      9.98 o 
   8   0   6      690.46      712.35     23.91 o 
   9   0   6       59.38       71.72     11.25 o 
  -7   1   6       99.78       53.36     15.39 o 
  -6   1   6      925.63     1139.87     36.10 o 
  -5   1   6       13.70       31.63     10.94 o 
  -4   1   6     2371.76     2409.71     53.74 o 
  -3   1   6     1349.03     1374.28     35.31 o 
  -2   1   6      923.54      756.43     23.84 o 
  -1   1   6     3022.57     2719.20     61.87 o 
   0   1   6      418.59      553.41     26.78 o 
   1   1   6     2764.98     2977.16     92.66 o 
   2   1   6     1739.23     1332.96     40.20 o 
   3   1   6      351.96      284.45     13.36 o 
   4   1   6     1322.31     3308.24     71.23 o 
   5   1   6      217.44      232.05     13.20 o 
   6   1   6     1277.40     1311.94     26.50 o 
   7   1   6      830.30      788.84     23.29 o 
   8   1   6      411.90      322.64     16.78 o 
   9   1   6      269.29      284.79     15.27 o 
  10   1   6        7.16       15.97      9.53 o 
  -6   2   6      406.56      370.66     23.35 o 
  -5   2   6      794.35      813.15     29.74 o 
  -4   2   6      384.30      376.74     19.73 o 
  -3   2   6      549.82      491.42     22.03 o 
  -2   2   6      129.94      129.64     12.16 o 
  -1   2   6     1973.90     1667.04     32.42 o 
   0   2   6     1152.41      842.22     33.78 o 
   1   2   6      127.38       84.30      9.25 o 
   2   2   6     1962.33     1331.07     45.05 o 
   3   2   6      929.32      705.30     20.35 o 
   4   2   6     8568.74     9119.43    600.70 o 
   5   2   6     2308.07     2224.61     38.37 o 
   6   2   6      243.79      308.50     15.08 o 
   7   2   6     1701.85     1731.81     37.80 o 
   8   2   6      107.30      114.11     10.13 o 
   9   2   6      689.10      674.55     20.92 o 
  10   2   6      132.87      130.34     11.74 o 
  -6   3   6       24.08       36.96     13.38 o 
  -5   3   6      678.38      653.69     27.56 o 
  -4   3   6      548.47      556.66     24.15 o 
  -3   3   6      174.84      175.31     14.51 o 
  -2   3   6     1524.98     1387.74     35.02 o 
  -1   3   6       23.39      122.13      9.06 o 
   0   3   6     4083.92     3711.24    377.90 o 
   1   3   6     1098.49     1128.70     26.40 o 
   2   3   6      743.49      624.14     17.33 o 
   3   3   6     5420.10     5189.60    103.11 o 
   5   3   6     3172.26     2961.90     55.69 o 
   6   3   6      461.98      491.17     16.67 o 
   7   3   6      739.08      770.46     21.64 o 
   8   3   6      654.98      702.15     28.36 o 
   9   3   6      590.91      488.51     25.85 o 
  10   3   6      674.37      627.79     30.76 o 
  -5   4   6       36.00       36.46     12.64 o 
  -4   4   6     1477.90     1406.11     39.32 o 
  -3   4   6        1.00        9.86      9.21 o 
  -2   4   6     2299.17     2251.70     49.88 o 
  -1   4   6     1676.34     1522.63     39.58 o 
   0   4   6      657.75      522.66     29.42 o 
   1   4   6     2965.60     3613.91     66.43 o 
   2   4   6      164.62      247.47     18.21 o 
   3   4   6     5231.52     5346.49    106.70 o 
   4   4   6      854.27      593.75     40.05 o 
   5   4   6     1265.95     1285.83     28.31 o 
   6   4   6     1543.62     1761.36     36.76 o 
   7   4   6        1.65       38.55      6.98 o 
   8   4   6      687.77      706.51     81.83 o 
   9   4   6      547.01      624.30     35.29 o 
  10   4   6        0.87        7.44     11.45 o 
  -5   5   6      116.91      121.49     16.64 o 
  -4   5   6      598.89      581.05     31.65 o 
  -3   5   6     1030.01      961.24     35.31 o 
  -2   5   6      285.07      269.13     17.10 o 
  -1   5   6     4135.53     4267.94     81.90 o 
   0   5   6       85.70       95.68      8.33 o 
   1   5   6     1386.75     1131.83     24.80 o 
   2   5   6     1716.69     1601.28     51.85 o 
   3   5   6      218.06      274.03     19.46 o 
   4   5   6     3443.61     3306.67    211.34 o 
   5   5   6      121.01       91.06     16.20 o 
   6   5   6      854.66      896.15     27.62 o 
   7   5   6      642.27      709.64     24.27 o 
   8   5   6      246.68      252.81     15.75 o 
   9   5   6      548.02      547.66     33.53 o 
  10   5   6       30.75       49.00     13.03 o 
  -4   6   6       22.53       19.45     19.61 o 
  -3   6   6      929.05      931.59     37.92 o 
  -2   6   6      750.35      787.31     33.62 o 
  -1   6   6      862.63      905.55     34.36 o 
   0   6   6     1155.12     1432.69     35.65 o 
   1   6   6       68.37       56.01     36.37 o 
   2   6   6     2511.25     2499.29     73.88 o 
   3   6   6     2470.34     2484.26     72.62 o 
   4   6   6      986.60      766.12     69.31 o 
   5   6   6     1451.33     1258.48     43.87 o 
   6   6   6        1.09       84.85     15.51 o 
   7   6   6     1458.87     1477.94     38.96 o 
   8   6   6      154.11      170.29     13.03 o 
   9   6   6      437.51      489.55     30.98 o 
  10   6   6      292.17      337.55     40.07 o 
  -4   7   6      534.32      698.26     36.65 o 
  -3   7   6       47.26      104.72     17.34 o 
  -2   7   6      767.82      843.13     35.99 o 
  -1   7   6      505.56      466.63     30.75 o 
   0   7   6     1065.15     1162.81     81.56 o 
   1   7   6      609.25      771.38     41.18 o 
   2   7   6      258.83      265.58     23.48 o 
   3   7   6     1852.20     1677.94     56.15 o 
   4   7   6      103.91      110.71     15.35 o 
   5   7   6     1154.12     1048.76     31.91 o 
   6   7   6     1034.40     1231.07     35.32 o 
   7   7   6      341.89      416.08     20.49 o 
   8   7   6     1358.85     1505.26     41.12 o 
   9   7   6       11.78        2.27      9.82 o 
  10   7   6      329.54      323.53     39.71 o 
  -3   8   6      245.23      169.59     51.67 o 
  -2   8   6      330.81      440.11     61.66 o 
  -1   8   6     1088.31     1009.40     79.72 o 
   0   8   6       49.53       62.30     37.37 o 
   1   8   6     1451.28     1579.64    109.62 o 
   2   8   6      428.78      388.58     29.03 o 
   3   8   6      899.67      916.02     41.48 o 
   4   8   6      630.75      530.44     44.14 o 
   5   8   6      614.43      681.47     26.65 o 
   6   8   6     1382.83     1365.00     38.60 o 
   7   8   6       62.24       76.02     24.54 o 
   8   8   6      668.33      674.67     31.82 o 
   9   8   6      321.33      251.02     20.85 o 
  -2   9   6       10.62      -25.48     42.88 o 
  -1   9   6      671.92      682.33     73.46 o 
   0   9   6       63.56      102.32     42.68 o 
   1   9   6      988.30     1024.13     77.02 o 
   2   9   6     1315.13     1317.27     53.99 o 
   3   9   6        1.48       19.83     15.05 o 
   4   9   6     1910.90     1722.10     59.66 o 
   5   9   6      598.53      666.32     34.29 o 
   6   9   6      189.25      194.34     20.19 o 
   7   9   6      770.42      811.70     35.97 o 
   8   9   6        1.23       -4.91     22.43 o 
   9   9   6      436.25      605.37     38.20 o 
  -1  10   6       77.39       84.08     46.76 o 
   0  10   6      851.01      747.42     77.36 o 
   1  10   6      355.02      166.54     43.99 o 
   2  10   6      628.82      695.75     60.43 o 
   3  10   6      502.95      539.74     39.14 o 
   4  10   6       40.29       31.40     21.42 o 
   5  10   6      144.20      114.95     26.35 o 
   6  10   6      222.34      178.37     21.07 o 
   7  10   6      437.47      608.17     33.33 o 
   8  10   6      201.29      194.00     20.97 o 
   0  11   6      263.00      220.19     55.32 o 
   1  11   6      130.34      162.62     46.90 o 
   2  11   6        0.77      -39.41     31.70 o 
   3  11   6      626.40      604.66     55.75 o 
   4  11   6       35.96       17.04     23.35 o 
   5  11   6     1171.71     1378.11     77.52 o 
   6  11   6      313.17      310.79     27.15 o 
   7  11   6       16.28       14.50     15.41 o 
   8  11   6      492.03      566.45     34.07 o 
   4  12   6      316.52      383.97     46.44 o 
   5  12   6       15.72      -21.82     23.00 o 
   6  12   6      140.58      215.67     25.67 o 
  -3 -11   7      483.12      537.93     51.67 o 
  -2 -11   7       63.28       21.53     38.78 o 
  -1 -11   7      347.85      192.24     45.01 o 
   0 -11   7      294.74      155.74     41.50 o 
   1 -11   7        6.00      -15.87     29.04 o 
  -4 -10   7      338.30      269.80     31.39 o 
  -3 -10   7       31.73       57.31     18.32 o 
  -2 -10   7      178.80      151.23     44.52 o 
  -1 -10   7       18.96      -20.61     31.88 o 
   0 -10   7      300.55      295.55     47.45 o 
   1 -10   7      123.87       87.68     34.79 o 
   2 -10   7       94.55       78.31     33.08 o 
   3 -10   7      249.67      218.60     43.61 o 
  -5  -9   7        0.45       -5.92     19.78 o 
  -4  -9   7      265.35      292.30     26.07 o 
  -3  -9   7       47.95       79.56     16.88 o 
  -2  -9   7      845.62      796.58     85.53 o 
  -1  -9   7      648.00      543.85     59.03 o 
   0  -9   7       37.86       58.42     32.92 o 
   1  -9   7      541.52      357.46     49.86 o 
   2  -9   7       17.35       18.66     27.60 o 
   3  -9   7      806.95      682.87     60.43 o 
   4  -9   7      201.26      163.95     38.80 o 
  -6  -8   7      491.40      416.70     40.33 o 
  -5  -8   7      169.82      192.35     20.07 o 
  -4  -8   7      529.47      495.12     28.74 o 
  -3  -8   7      731.87      670.34     31.75 o 
  -2  -8   7       10.19       32.55     13.73 o 
  -1  -8   7     1325.82     1436.03     76.11 o 
   0  -8   7       70.94       78.23     34.50 o 
   1  -8   7      395.66      498.56     52.08 o 
   2  -8   7      987.97      801.26     62.06 o 
   3  -8   7        7.00       19.99     10.24 o 
   4  -8   7      625.50      743.78     28.79 o 
   5  -8   7        8.61       41.30     12.48 o 
  -6  -7   7       63.56       88.74     16.86 o 
  -5  -7   7      485.64      542.34     28.23 o 
  -4  -7   7       51.04       36.92     13.95 o 
  -3  -7   7     1315.15     1307.37     55.21 o 
  -2  -7   7      865.05      947.79     34.49 o 
  -1  -7   7      447.29      370.12     22.80 o 
   0  -7   7     1154.00     1125.35    109.14 o 
   1  -7   7        6.01       21.32     27.04 o 
   2  -7   7      895.90      946.93     38.11 o 
   3  -7   7      878.71      751.59     27.19 o 
   4  -7   7       53.09      107.99     13.56 o 
   5  -7   7      197.11      191.85     17.14 o 
   6  -7   7        0.86       18.31     11.84 o 
  -6  -6   7      171.16      181.53     18.84 o 
  -5  -6   7      804.56      736.00     30.85 o 
  -4  -6   7      836.59      882.23     33.06 o 
  -3  -6   7      133.09      127.82     15.75 o 
  -2  -6   7      889.53      754.78     30.61 o 
  -1  -6   7      168.60      137.30     15.47 o 
   0  -6   7     1302.50     1639.58     46.18 o 
   1  -6   7      937.98      958.70     33.40 o 
   2  -6   7       89.06      102.89     13.66 o 
   3  -6   7      465.95      449.39     25.04 o 
   4  -6   7      117.96      132.52     13.73 o 
   5  -6   7     1161.94     1211.87     35.90 o 
   6  -6   7      333.22      366.37     22.03 o 
   7  -6   7       26.45       30.60     12.42 o 
  -7  -5   7      135.08      154.55     19.11 o 
  -6  -5   7      680.27      557.51     35.62 o 
  -5  -5   7        7.88       -6.03     15.72 o 
  -4  -5   7      812.88      729.88     29.40 o 
  -3  -5   7      312.20      315.76     20.50 o 
  -2  -5   7     2648.84     2650.22     63.57 o 
  -1  -5   7     1716.48     1724.36     43.49 o 
   0  -5   7       35.21       22.70     10.34 o 
   1  -5   7     1004.49      864.48     32.37 o 
   2  -5   7      642.10      558.11     25.74 o 
   3  -5   7      855.30      932.26     33.39 o 
   4  -5   7      245.01      236.27     18.44 o 
   5  -5   7        1.92       23.72     11.02 o 
   6  -5   7      644.37      646.83     26.06 o 
   7  -5   7      112.68      126.80     15.48 o 
  -7  -4   7      102.27       87.01     20.39 o 
  -6  -4   7      581.31      624.39     29.15 o 
  -5  -4   7      413.51      448.03     25.46 o 
  -4  -4   7      292.52      254.64     19.11 o 
  -3  -4   7      332.34      377.24     29.36 o 
  -2  -4   7      798.73     1039.51     28.67 o 
  -1  -4   7     1790.13     1776.21     39.51 o 
   0  -4   7     1044.34      873.66     25.02 o 
   1  -4   7      198.88      142.54     13.90 o 
   2  -4   7      368.30      273.18     20.74 o 
   3  -4   7       15.18       65.12     11.50 o 
   4  -4   7     1571.44     1588.27     45.15 o 
   5  -4   7      528.44      473.60     25.22 o 
   6  -4   7      109.74      128.72     13.89 o 
   7  -4   7      393.43      412.22     22.15 o 
   8  -4   7        8.68       11.53     11.06 o 
  -7  -3   7      247.09      288.73     52.96 o 
  -6  -3   7       53.99       54.28     17.77 o 
  -5  -3   7      740.10      802.71     86.15 o 
  -4  -3   7       69.41       47.00     17.07 o 
  -3  -3   7      936.24      849.51     28.84 o 
  -2  -3   7      574.29      531.33     28.84 o 
  -1  -3   7      227.43      276.83     14.80 o 
   0  -3   7     1975.57     2174.30     39.86 o 
   1  -3   7      245.49      200.85      9.43 o 
   2  -3   7     4626.68     4471.47     71.76 o 
   3  -3   7     2673.39     2502.54     50.68 o 
   4  -3   7      412.56      496.47     23.98 o 
   5  -3   7     1328.33     1387.70     41.31 o 
   6  -3   7       48.46      115.60     14.40 o 
   7  -3   7      620.56      659.27     25.31 o 
   8  -3   7      123.89      168.73     16.23 o 
  -7  -2   7      312.39      447.88     35.33 o 
  -6  -2   7      408.46      329.77     24.51 o 
  -5  -2   7      450.33      446.43     26.60 o 
  -4  -2   7     1394.70     1355.07     42.46 o 
  -3  -2   7       42.19       91.45     15.01 o 
  -2  -2   7     5199.41     5290.41    112.66 o 
  -1  -2   7      980.28     1124.03     23.74 o 
   0  -2   7     1644.17     1546.57     29.57 o 
   1  -2   7     2046.81     1698.21     29.06 o 
   2  -2   7      303.75      567.42     16.63 o 
   3  -2   7     3378.89     3297.01     62.45 o 
   4  -2   7       29.70       22.71      7.45 o 
   5  -2   7      730.24      664.76     22.32 o 
   6  -2   7      591.04      644.06     22.59 o 
   7  -2   7        0.17       11.47      9.23 o 
   8  -2   7      380.89      379.84     21.09 o 
   9  -2   7       16.66        9.07      9.63 o 
  -6  -1   7      975.88      938.57     38.45 o 
  -5  -1   7        0.82      -10.27     13.28 o 
  -4  -1   7     1782.23     1746.47     58.96 o 
  -3  -1   7     1351.91     1804.69     49.88 o 
  -2  -1   7      753.95      620.30     29.53 o 
  -1  -1   7     3450.40     3639.59     66.27 o 
   0  -1   7       28.85       79.90      6.51 o 
   1  -1   7     2043.69     1694.48     31.66 o 
   2  -1   7     2110.24     2087.56     37.13 o 
   3  -1   7     1068.24      983.10     22.05 o 
   4  -1   7     1112.92      778.39     22.50 o 
   5  -1   7       10.75       27.22      8.88 o 
   6  -1   7     1255.49     1366.22     33.32 o 
   7  -1   7       50.95       51.31      9.43 o 
   8  -1   7      408.80      330.46     21.31 o 
   9  -1   7      400.34      463.17     22.64 o 
  -6   0   7      526.38      536.10     26.12 o 
  -5   0   7      867.11      876.69     30.87 o 
  -4   0   7      234.69      219.62     19.14 o 
  -3   0   7     1813.73     1386.20     42.45 o 
  -2   0   7      372.32      408.72     22.50 o 
  -1   0   7     1718.62     1706.41     32.30 o 
   0   0   7       93.17       41.43      6.39 o 
   1   0   7      350.20      465.32     14.78 o 
   2   0   7     3737.38     3385.23     55.70 o 
   3   0   7      878.03      820.57     22.02 o 
   4   0   7     2405.05     2233.61     44.72 o 
   6   0   7       96.86      134.25     12.99 o 
   7   0   7     1662.49     1713.99     39.41 o 
   8   0   7       65.45       62.47     10.02 o 
   9   0   7      476.41      467.51     21.78 o 
  -6   1   7        3.35       37.50     15.81 o 
  -5   1   7     1141.76     1060.22     34.33 o 
  -4   1   7      784.07      705.29     26.70 o 
  -3   1   7      243.37      281.66     17.45 o 
  -2   1   7     2154.05     2027.12     52.51 o 
  -1   1   7       63.83       42.33     10.67 o 
   0   1   7     3029.33     3108.52     57.59 o 
   1   1   7      838.40      834.49     19.98 o 
   2   1   7     1156.33     1070.74     29.23 o 
   3   1   7     4465.21     3905.09    141.25 o 
   4   1   7      355.90      563.50     19.56 o 
   5   1   7     2742.82     1644.70     79.52 o 
   6   1   7      436.53      636.12     20.69 o 
   7   1   7      832.26      886.91     25.62 o 
   8   1   7      636.16      687.15     23.31 o 
   9   1   7      139.23      110.27     12.12 o 
  -6   2   7      107.71      103.50     16.46 o 
  -5   2   7       31.57       33.67     12.73 o 
  -4   2   7     1081.79     1054.82     33.20 o 
  -3   2   7      354.02      450.74     21.53 o 
  -2   2   7     2161.85     2002.22     45.46 o 
  -1   2   7     2642.74     2777.66     65.46 o 
   0   2   7     1279.92     1254.16     35.92 o 
   1   2   7     7816.57     9256.25    152.99 o 
   2   2   7      134.66      100.59      9.74 o 
   3   2   7     3398.49     2905.14     54.08 o 
   4   2   7     2232.06     2112.38     47.65 o 
   6   2   7     3788.93     4349.04     79.43 o 
   7   2   7      102.41      113.01     10.31 o 
   8   2   7      718.98      815.93     24.77 o 
   9   2   7      511.72      481.05     20.03 o 
  10   2   7        5.70       22.39      8.82 o 
  -5   3   7      205.62      230.39     22.76 o 
  -4   3   7      375.68      485.33     24.01 o 
  -3   3   7     1042.10      850.47     29.19 o 
  -2   3   7       46.16       23.44     10.22 o 
  -1   3   7     3762.23     3996.90    177.72 o 
   0   3   7      112.82      111.80     44.44 o 
   1   3   7     1334.84     1069.60     50.03 o 
   2   3   7     2569.62     2634.37     50.23 o 
   3   3   7      701.18      823.57     20.84 o 
   4   3   7     1756.81     1285.88     28.37 o 
   5   3   7      159.40      100.01     38.41 o 
   6   3   7      321.50      270.07     13.38 o 
   7   3   7      725.86      812.33     23.55 o 
   8   3   7      133.40      118.00     10.46 o 
   9   3   7      395.30      437.62     21.60 o 
  10   3   7       51.92       52.78      9.95 o 
  -5   4   7      672.00      791.23     31.99 o 
  -4   4   7        6.91       -3.72     10.58 o 
  -3   4   7      940.16     1062.13     34.57 o 
  -2   4   7      125.82      116.79     12.95 o 
  -1   4   7     2475.59     2423.75     58.07 o 
   0   4   7     1555.74     1690.12     37.82 o 
   1   4   7       17.32       29.82      7.83 o 
   2   4   7     3030.62     3150.80     86.77 o 
   3   4   7     1052.95      928.43     28.64 o 
   4   4   7      556.08      482.53     34.15 o 
   6   4   7      294.36      532.08     22.52 o 
   7   4   7     1843.92     1838.46     45.98 o 
   8   4   7      221.96      197.24     14.61 o 
   9   4   7      150.12      170.38     13.75 o 
  10   4   7      185.01      217.57     25.54 o 
  -4   5   7      245.21      333.63     22.05 o 
  -3   5   7       84.82      127.04     14.70 o 
  -2   5   7     2250.69     2207.14     50.67 o 
  -1   5   7     2907.96     3073.31     63.26 o 
   0   5   7     1037.82      963.24     24.46 o 
   1   5   7     1358.93     1573.92     41.94 o 
   2   5   7       89.81       52.11     13.64 o 
   3   5   7     1431.61     1128.91     33.19 o 
   4   5   7       86.97       72.02     12.38 o 
   5   5   7     1696.77     1289.88    177.92 o 
   6   5   7      705.53      685.24     25.12 o 
   7   5   7      565.57      584.39     23.42 o 
   8   5   7     1148.77     1397.62     38.76 o 
   9   5   7        0.01      -15.01      7.51 o 
  10   5   7      636.51      602.67     36.97 o 
  -4   6   7      288.02      310.14     22.43 o 
  -3   6   7      138.74      174.07     16.58 o 
  -2   6   7      563.57      535.19     23.70 o 
  -1   6   7      161.44      161.43     13.83 o 
   0   6   7       15.67       64.43     36.29 o 
   1   6   7     1580.44     1967.08     66.87 o 
   2   6   7      779.10      892.31     40.99 o 
   3   6   7     2768.33     2794.10     80.72 o 
   4   6   7      724.92      547.33     29.41 o 
   5   6   7      160.67      161.07     13.64 o 
   6   6   7     1415.28     1447.70     39.35 o 
   7   6   7       38.56       39.40      9.71 o 
   8   6   7      674.89      600.70     24.45 o 
   9   6   7      289.72      311.67     19.48 o 
  10   6   7        9.65       25.98     15.60 o 
  -3   7   7      746.18      557.81     70.33 o 
  -2   7   7       13.10      -12.48     39.46 o 
  -1   7   7      987.66      959.08     79.68 o 
   0   7   7       16.00       34.33     36.01 o 
   1   7   7      800.78      974.86     46.46 o 
   2   7   7     1785.28     1850.70     84.84 o 
   3   7   7        1.77       11.16     13.37 o 
   4   7   7     1279.89     1156.15     44.56 o 
   5   7   7      346.28      475.43     43.86 o 
   6   7   7      381.88      419.00     21.58 o 
   7   7   7     1305.28     1435.10     40.32 o 
   8   7   7       52.78       44.03     13.44 o 
   9   7   7      309.33      376.28     29.70 o 
  -3   8   7      100.53       54.59     50.77 o 
  -2   8   7      296.58      266.62     55.08 o 
  -1   8   7      108.82       46.24     41.21 o 
   0   8   7     1734.08     1736.90    103.86 o 
   1   8   7      447.19      480.15     55.48 o 
   2   8   7     1015.12     1074.10     48.18 o 
   3   8   7      490.15      490.66     34.16 o 
   4   8   7      721.84      765.26     37.50 o 
   5   8   7     1369.73     1271.46     38.42 o 
   6   8   7      147.87      177.59     15.44 o 
   7   8   7      579.87      616.50     26.22 o 
   8   8   7        1.48       14.84     12.26 o 
   9   8   7       89.26       78.45     38.99 o 
  -2   9   7      863.97      714.11     80.71 o 
  -1   9   7      112.97      110.09     47.16 o 
   0   9   7      245.96      239.14     50.98 o 
   1   9   7      196.23      292.95     51.54 o 
   2   9   7        1.29       13.51     39.15 o 
   3   9   7     1043.41      983.42     46.42 o 
   4   9   7       66.41       54.03     16.81 o 
   5   9   7      791.89      806.63     30.72 o 
   6   9   7      523.87      610.89     32.82 o 
   7   9   7       42.25       36.73     23.08 o 
   8   9   7      787.98      770.47     35.52 o 
   9   9   7       58.76       29.10     19.47 o 
  -1  10   7      408.86      378.52     63.65 o 
   0  10   7        2.27      -59.03     39.30 o 
   1  10   7      475.27      507.74     62.92 o 
   2  10   7      154.15       76.07     38.32 o 
   3  10   7      422.91      504.22     36.14 o 
   4  10   7      752.87      799.74     72.48 o 
   5  10   7      305.78      211.32     32.73 o 
   6  10   7      119.77      155.33     20.61 o 
   7  10   7       23.63        5.12     17.71 o 
   8  10   7      325.77      318.99     29.20 o 
   1  11   7      123.48       -5.31     43.73 o 
   2  11   7      871.33      830.70     77.14 o 
   3  11   7       40.91       86.80     27.72 o 
   4  11   7      480.79      436.08     45.21 o 
   5  11   7      243.03      184.93     32.95 o 
   6  11   7      723.28      739.04     40.38 o 
   7  11   7     1051.81      933.71     86.00 o 
   4  12   7       78.66       51.67     29.77 o 
   5  12   7      326.80      380.20     46.54 o 
   6  12   7      150.57      213.56     36.06 o 
  -3 -10   8      261.47      303.00     26.29 o 
  -2 -10   8       17.01       36.56     40.35 o 
  -1 -10   8      436.19      362.45     55.07 o 
   0 -10   8       20.16       32.98     34.32 o 
   1 -10   8      197.09      219.28     45.16 o 
   2 -10   8      238.07      210.95     44.28 o 
  -4  -9   8      107.32      143.84     24.74 o 
  -3  -9   8      413.47      319.32     32.67 o 
  -2  -9   8      443.54      307.63     52.68 o 
  -1  -9   8       92.83      110.81     41.28 o 
   0  -9   8      774.02      752.86     66.60 o 
   1  -9   8        1.94       26.05     30.73 o 
   2  -9   8      718.92      619.22     58.16 o 
   3  -9   8      113.70       96.20     34.63 o 
  -5  -8   8      510.77      563.01     53.34 o 
  -4  -8   8      187.72      181.72     20.34 o 
  -3  -8   8       59.88       75.93     16.67 o 
  -2  -8   8      824.72      747.02     45.08 o 
  -1  -8   8      138.99      100.74     39.04 o 
   0  -8   8      134.42      163.06     40.29 o 
   1  -8   8      211.41      159.39     37.32 o 
   2  -8   8      111.76      129.67     35.40 o 
   3  -8   8      273.87      257.55     41.82 o 
   4  -8   8        5.06        7.29     10.36 o 
   5  -8   8      360.19      390.70     23.64 o 
  -5  -7   8       69.05       50.34     15.36 o 
  -4  -7   8     1052.73     1086.61     44.48 o 
  -3  -7   8      293.32      328.45     28.86 o 
  -2  -7   8      660.94      732.45     31.88 o 
  -1  -7   8      248.65      307.70     22.08 o 
   0  -7   8       83.61       91.42     35.87 o 
   1  -7   8     1167.70      914.34     65.68 o 
   2  -7   8      146.60      197.79     23.28 o 
   3  -7   8      406.68      549.15     43.87 o 
   4  -7   8      110.32      116.37     14.64 o 
   5  -7   8       70.92       68.24     16.48 o 
   6  -7   8      152.80      164.73     17.75 o 
  -6  -6   8      564.97      560.24     56.68 o 
  -5  -6   8      511.02      384.02     24.76 o 
  -4  -6   8      108.03      150.16     17.95 o 
  -3  -6   8      657.84      722.20     34.64 o 
  -2  -6   8      112.93      168.94     17.45 o 
  -1  -6   8      890.95      904.38     47.79 o 
   0  -6   8      309.22      291.09     29.83 o 
   1  -6   8      412.07      515.88     31.71 o 
   2  -6   8     1357.54     1242.08     46.58 o 
   3  -6   8        4.81       34.14     12.28 o 
   4  -6   8     1067.80     1088.12     38.79 o 
   5  -6   8        4.87       -0.18      9.89 o 
   6  -6   8      408.20      365.82     22.93 o 
  -6  -5   8      119.19      177.30     25.21 o 
  -5  -5   8      720.58      806.66     33.13 o 
  -4  -5   8      251.57      286.92     35.78 o 
  -3  -5   8      674.31      627.10     28.35 o 
  -2  -5   8      255.75      199.34     18.04 o 
  -1  -5   8      398.49      419.15     23.95 o 
   0  -5   8     1468.78     1409.48     35.57 o 
   1  -5   8      344.85      281.13     19.07 o 
   2  -5   8     1459.48     1645.40     59.60 o 
   3  -5   8      877.86      891.23     33.85 o 
   4  -5   8      104.38      127.39     15.99 o 
   5  -5   8     1711.92     1773.77     72.09 o 
   6  -5   8      203.10      238.52     18.26 o 
   7  -5   8      305.37      344.18     22.53 o 
  -6  -4   8      217.44      186.92     19.80 o 
  -5  -4   8      121.19      159.97     18.21 o 
  -4  -4   8     1023.89     1076.59     46.81 o 
  -3  -4   8       41.17       58.65     18.34 o 
  -2  -4   8     3189.84     3201.04     72.24 o 
  -1  -4   8      349.55      443.51     24.54 o 
   0  -4   8      647.71      576.71     21.86 o 
   1  -4   8     2831.08     2919.70     69.56 o 
   2  -4   8       75.26      105.16     14.70 o 
   3  -4   8     1424.96     1358.70     41.39 o 
   4  -4   8      137.48       93.15     14.08 o 
   5  -4   8      254.31      337.41     22.22 o 
   6  -4   8      317.57      384.56     39.10 o 
   7  -4   8      121.11       75.68     12.94 o 
   8  -4   8      247.76      285.29     22.61 o 
  -6  -3   8     1214.98     1176.95     81.23 o 
  -5  -3   8       34.98       38.83     17.72 o 
  -4  -3   8      786.49      686.62     26.61 o 
  -3  -3   8     1725.87     1814.62     43.38 o 
  -2  -3   8     1186.19     1239.56     75.56 o 
  -1  -3   8     4887.84     5145.72     94.49 o 
   0  -3   8        2.44       18.12      7.02 o 
   1  -3   8     1812.30     1831.95     39.70 o 
   2  -3   8     1468.19     1386.76     33.55 o 
   3  -3   8      416.26      466.29     19.42 o 
   4  -3   8     1181.07     1132.32     30.51 o 
   5  -3   8        6.11       33.33     11.06 o 
   6  -3   8      828.39      849.28     32.63 o 
   7  -3   8       28.34       37.19     12.13 o 
   8  -3   8      105.26      122.39     14.64 o 
  -6  -2   8      440.47      483.23     36.14 o 
  -5  -2   8      686.75      663.54     32.86 o 
  -4  -2   8       30.58       28.83     14.73 o 
  -3  -2   8     1490.52     1416.35     44.15 o 
  -2  -2   8      453.61      604.68     24.95 o 
  -1  -2   8      432.33      456.90     24.51 o 
   0  -2   8      705.91      737.91     21.37 o 
   1  -2   8       74.38       95.19      7.66 o 
   2  -2   8     2189.65     1847.31     35.32 o 
   3  -2   8      236.85      240.90     13.99 o 
   4  -2   8      422.08      425.52     18.53 o 
   5  -2   8     1282.60     1249.13     32.38 o 
   6  -2   8       27.75       96.47     16.27 o 
   7  -2   8     1466.03     1627.11     47.55 o 
   8  -2   8      131.47      113.89     15.36 o 
  -6  -1   8        0.01       15.97     15.65 o 
  -5  -1   8      611.11      534.29     30.16 o 
  -4  -1   8      174.49      183.52     19.80 o 
  -3  -1   8      630.84      694.90     35.65 o 
  -2  -1   8     1960.29     1929.18     56.44 o 
  -1  -1   8       50.84       81.47      8.59 o 
   0  -1   8     1560.10     1522.30     35.40 o 
   1  -1   8     1343.48     1548.22     30.78 o 
   2  -1   8      776.24      698.17     19.17 o 
   3  -1   8     1413.30     1033.53     27.07 o 
   4  -1   8        0.24       35.79      8.07 o 
   5  -1   8     2452.77     2696.32     54.99 o 
   6  -1   8      540.17      809.61     25.40 o 
   7  -1   8      617.41      599.11     22.24 o 
   8  -1   8      554.38      619.40     24.07 o 
   9  -1   8       27.49       34.36     13.22 o 
  -6   0   8      193.10      155.15     21.95 o 
  -5   0   8       27.80       45.35     16.31 o 
  -4   0   8     1155.95     1007.27     37.87 o 
  -3   0   8      925.13      925.22     35.07 o 
  -2   0   8     1577.75     1619.04     47.17 o 
  -1   0   8     1350.83     1336.11     31.62 o 
   0   0   8     1092.87     1230.01     29.72 o 
   1   0   8     8468.12     9000.72    135.68 o 
   2   0   8       23.29       50.21      9.53 o 
   3   0   8     2526.46     2391.65     47.94 o 
   4   0   8      413.18      347.42     15.46 o 
   5   0   8      613.54      644.24     23.42 o 
   6   0   8     1524.05     1386.77     33.79 o 
   7   0   8       12.95       25.76      8.74 o 
   8   0   8      145.18      210.91     16.67 o 
   9   0   8      164.55      169.03     15.05 o 
  -5   1   8      198.70      258.92     20.43 o 
  -4   1   8      380.84      488.51     27.81 o 
  -3   1   8      490.61      426.31     24.73 o 
  -2   1   8      162.27      130.37     16.45 o 
  -1   1   8     2470.69     2586.70     51.80 o 
   0   1   8      828.45      993.65     26.32 o 
   1   1   8      267.66      216.00     11.11 o 
   2   1   8     1788.95     1679.76     41.90 o 
   3   1   8      685.16      774.33     21.99 o 
   4   1   8     1781.50     1438.53     59.90 o 
   6   1   8      487.66      594.27     20.35 o 
   7   1   8      615.94      786.65     27.00 o 
   8   1   8       75.10       88.43     11.47 o 
   9   1   8      407.98      333.00     19.03 o 
  -5   2   8      543.93      550.16     31.35 o 
  -4   2   8        1.25        6.34     11.19 o 
  -3   2   8     1876.51     1946.81     46.87 o 
  -2   2   8      220.08      192.10     18.02 o 
  -1   2   8      905.35      903.23     41.15 o 
   0   2   8     1018.82     1037.11     66.37 o 
   1   2   8       24.92       56.18      7.75 o 
   2   2   8     3419.96     3203.16     79.71 o 
   3   2   8      189.44      105.92     10.14 o 
   5   2   8     2664.35     2366.63     56.32 o 
   6   2   8      797.48      937.90     25.58 o 
   7   2   8      781.40      894.37     25.79 o 
   8   2   8      105.23      126.21     11.75 o 
   9   2   8      140.31      162.03     15.50 o 
  -5   3   8      546.57      545.62     27.63 o 
  -4   3   8      315.38      376.03     22.32 o 
  -3   3   8      255.35      275.00     18.65 o 
  -2   3   8     3558.11     3488.99     71.18 o 
  -1   3   8     1444.90     1413.08     47.87 o 
   0   3   8     1008.97     1117.44     34.69 o 
   1   3   8      831.15      917.53     74.84 o 
   2   3   8      418.21      457.27     20.04 o 
   3   3   8     2683.09     2406.65     47.22 o 
   4   3   8      160.47      165.03     13.35 o 
   6   3   8      628.79     1172.96     34.76 o 
   7   3   8      913.18      909.74     29.88 o 
   8   3   8      671.41      792.90     31.50 o 
   9   3   8        5.13        5.02      9.63 o 
  10   3   8      771.74      629.37     27.26 o 
  -4   4   8      712.15      738.19     30.10 o 
  -3   4   8      395.72      349.04     20.81 o 
  -2   4   8      383.18      373.04     19.86 o 
  -1   4   8       44.24       99.92     12.36 o 
   0   4   8      113.27      132.75     14.66 o 
   1   4   8     2646.39     3076.45    119.18 o 
   2   4   8      669.74      647.27     33.94 o 
   3   4   8     1877.71     1921.33     47.89 o 
   4   4   8     1163.94      847.67     27.99 o 
   5   4   8        7.23       10.59      7.52 o 
   6   4   8     4348.32     5382.83    111.32 o 
   7   4   8      147.11      203.61     19.41 o 
   8   4   8      744.09      749.61     28.00 o 
   9   4   8      395.24      383.87     21.86 o 
  10   4   8        2.30        3.93      9.85 o 
  -4   5   8       85.91       72.52     16.75 o 
  -3   5   8      804.92      664.09     28.03 o 
  -2   5   8       14.00       21.29     10.38 o 
  -1   5   8     1231.46     1264.25     34.62 o 
   0   5   8      216.12      280.78     45.52 o 
   1   5   8      727.21      805.23     40.79 o 
   2   5   8     2564.21     2673.70     80.18 o 
   3   5   8        7.04       11.05      8.98 o 
   4   5   8      957.32      990.89     31.91 o 
   5   5   8      409.84      477.55     22.23 o 
   6   5   8      793.34      826.67     28.57 o 
   7   5   8      947.26     1023.39     32.62 o 
   8   5   8       18.06       12.44     10.12 o 
   9   5   8      388.08      379.09     21.82 o 
  10   5   8       40.27       40.51     11.25 o 
  -3   6   8      270.69      301.20     21.49 o 
  -2   6   8      873.90      775.08     75.69 o 
  -1   6   8      528.13      509.75     60.91 o 
   0   6   8     2550.37     2712.36    130.77 o 
   1   6   8      114.90      173.27     39.38 o 
   2   6   8     1527.03     1814.53     62.15 o 
   3   6   8      434.89      541.11     36.35 o 
   4   6   8     1460.72     1427.00     40.27 o 
   5   6   8     2583.10     2630.32     62.12 o 
   6   6   8        0.85       84.57     12.09 o 
   7   6   8      669.22      681.60     27.67 o 
   8   6   8        3.18       16.25      9.52 o 
   9   6   8       82.46      105.45     16.21 o 
  -3   7   8       51.39       32.28     47.05 o 
  -2   7   8      851.08      699.12     75.71 o 
  -1   7   8       69.31       11.57     40.16 o 
   0   7   8      718.18      788.44     73.39 o 
   1   7   8     1518.60     1700.40     98.89 o 
   2   7   8       45.12       74.67     18.52 o 
   3   7   8     1007.39      936.41     42.93 o 
   4   7   8      487.16      472.29     24.27 o 
   5   7   8      176.55      163.88     15.27 o 
   6   7   8      885.59      933.15     32.34 o 
   7   7   8      108.48      107.26     13.43 o 
   8   7   8     1301.62     1317.27     39.61 o 
   9   7   8      136.78      112.35     14.21 o 
  -2   8   8      246.45      248.23     57.88 o 
  -1   8   8      504.13      579.37     69.18 o 
   0   8   8       43.95        2.90     38.82 o 
   1   8   8      641.26      702.14     71.49 o 
   2   8   8      278.19      330.98     29.13 o 
   3   8   8      396.59      392.69     30.73 o 
   4   8   8      953.63      865.60     59.33 o 
   5   8   8      183.27      158.15     16.00 o 
   6   8   8      908.71      921.87     33.01 o 
   7   8   8      185.00      184.37     16.70 o 
   8   8   8      174.02      204.34     18.00 o 
   9   8   8      397.98      419.01     28.27 o 
  -1   9   8      314.45      366.63     63.16 o 
   0   9   8      522.30      552.06     68.37 o 
   1   9   8       72.68       60.32     41.97 o 
   2   9   8     1138.43     1310.06     87.63 o 
   3   9   8       13.60       14.28     18.12 o 
   4   9   8      754.87      728.55     76.27 o 
   5   9   8      416.06      321.85     22.30 o 
   6   9   8      626.64      557.88     27.54 o 
   7   9   8      851.41      832.37     62.30 o 
   8   9   8        4.96       17.79     13.12 o 
   9   9   8      294.19      313.00     25.50 o 
   0  10   8      358.11      541.93     71.06 o 
   1  10   8      389.43      206.59     52.78 o 
   2  10   8      363.90      263.22     49.28 o 
   3  10   8      507.95      378.29     34.87 o 
   4  10   8       59.23       90.02     21.19 o 
   5  10   8      491.38      474.41     27.09 o 
   6  10   8      140.57      136.50     21.09 o 
   7  10   8      450.48      453.23     30.90 o 
   8  10   8      477.38      357.15     28.07 o 
   2  11   8        2.85      -67.16     33.58 o 
   3  11   8      506.48      558.74     63.09 o 
   4  11   8      238.71      229.34     37.02 o 
   5  11   8      120.91      134.52     31.62 o 
   6  11   8      767.99      739.91     77.53 o 
   7  11   8       48.99       88.41     23.48 o 
  -2 -10   9      500.05      345.84     58.81 o 
  -1 -10   9       30.44      -23.62     36.59 o 
   0 -10   9      121.99      112.86     40.41 o 
   1 -10   9      227.07      226.35     46.04 o 
  -3  -9   9      141.71      158.57     33.71 o 
  -2  -9   9      238.80      186.43     48.75 o 
  -1  -9   9      312.63      277.75     51.89 o 
   0  -9   9       23.12       14.54     34.48 o 
   1  -9   9      728.23      523.23     56.75 o 
   2  -9   9      106.94       78.97     34.09 o 
   3  -9   9       60.12       96.51     37.08 o 
  -4  -8   9      104.19       84.45     18.21 o 
  -3  -8   9      837.63      880.05     38.04 o 
  -2  -8   9        0.74       24.58     15.35 o 
  -1  -8   9      505.65      512.29     60.82 o 
   0  -8   9      108.09       44.79     37.50 o 
   1  -8   9      130.46      140.51     38.46 o 
   2  -8   9      251.90      198.27     41.82 o 
   3  -8   9        9.37       18.65     28.47 o 
   4  -8   9      555.00      455.87     57.80 o 
  -5  -7   9      259.06      373.63     27.29 o 
  -4  -7   9      154.34      139.94     19.37 o 
  -3  -7   9      258.13      289.41     23.69 o 
  -2  -7   9      417.20      377.07     25.53 o 
  -1  -7   9       21.84       30.99     36.12 o 
   0  -7   9     1227.06     1039.73     75.66 o 
   1  -7   9      255.80      166.57     39.67 o 
   2  -7   9      338.08      241.88     41.51 o 
   3  -7   9      374.30      305.94     50.44 o 
   4  -7   9       41.29       64.14     15.60 o 
   5  -7   9     1272.36     1227.52     66.59 o 
  -5  -6   9       21.92       25.90     14.97 o 
  -4  -6   9      623.47      574.33     38.17 o 
  -3  -6   9        2.43       14.65     13.91 o 
  -2  -6   9     1352.93     1306.34     55.39 o 
  -1  -6   9      449.94      426.99     25.63 o 
   0  -6   9      263.97      279.18     46.70 o 
   1  -6   9     1334.81     1502.01     87.04 o 
   2  -6   9       79.31       77.63     18.44 o 
   3  -6   9      716.58      840.39     34.83 o 
   4  -6   9      308.90      263.62     22.06 o 
   5  -6   9       99.90      119.96     17.57 o 
   6  -6   9      217.46      281.19     21.23 o 
  -5  -5   9        0.94       28.07     15.13 o 
  -4  -5   9      575.36      622.65     30.70 o 
  -3  -5   9      736.88      857.97     53.16 o 
  -2  -5   9      544.90      491.18     26.92 o 
  -1  -5   9     2710.78     2907.47    112.70 o 
   0  -5   9       21.33       65.28     17.70 o 
   1  -5   9      901.48      785.73     71.16 o 
   2  -5   9      213.33      147.24     16.44 o 
   3  -5   9      316.69      381.31     24.07 o 
   4  -5   9      570.84      584.90     34.63 o 
   5  -5   9       58.26       68.80     14.98 o 
   6  -5   9        6.57       60.82     19.19 o 
   7  -5   9       53.90       52.28     13.19 o 
  -5  -4   9      598.17      663.95     32.60 o 
  -4  -4   9       73.45      119.14     37.54 o 
  -3  -4   9     1449.62     1493.92     57.63 o 
  -2  -4   9      690.04      719.33     40.14 o 
  -1  -4   9      110.53      193.73     15.01 o 
   0  -4   9      360.51      373.42     19.06 o 
   1  -4   9      165.42      222.50     18.29 o 
   2  -4   9     1398.74     1567.93     46.12 o 
   3  -4   9      166.93      165.49     16.51 o 
   4  -4   9      393.52      427.73     25.05 o 
   5  -4   9      552.38      517.64     27.74 o 
   6  -4   9      202.77      202.01     19.84 o 
   7  -4   9      760.15      808.98     34.68 o 
  -5  -3   9      521.64      552.71     30.29 o 
  -4  -3   9      284.46      273.39     22.04 o 
  -3  -3   9      297.33      289.59     19.10 o 
  -2  -3   9      526.16      505.20     28.15 o 
  -1  -3   9        0.12       53.16     11.13 o 
   0  -3   9     2518.50     2829.20     58.63 o 
   1  -3   9      757.75      755.63     24.33 o 
   2  -3   9      646.60      631.14     22.63 o 
   3  -3   9      965.26      768.03     25.16 o 
   4  -3   9      124.99       98.16     11.73 o 
   5  -3   9      983.94      945.11     29.46 o 
   6  -3   9       49.20      126.14     15.86 o 
   7  -3   9      273.16      234.87     21.06 o 
   8  -3   9      435.80      453.99     46.45 o 
  -5  -2   9       18.50       38.56     19.22 o 
  -4  -2   9     1215.88     1101.45     41.77 o 
  -3  -2   9      331.94      289.14     22.44 o 
  -2  -2   9      805.51      849.26     29.29 o 
  -1  -2   9       83.21      117.94     17.08 o 
   0  -2   9      133.18      203.34     13.17 o 
   1  -2   9     3594.23     3570.87     67.98 o 
   2  -2   9       44.17       50.38     11.63 o 
   3  -2   9     1141.96     1084.89     29.55 o 
   4  -2   9        3.67       18.40      8.69 o 
   5  -2   9      520.95      516.89     26.05 o 
   6  -2   9      558.40      663.76     24.44 o 
   7  -2   9       24.80       38.80     10.71 o 
   8  -2   9       49.04       83.26     14.82 o 
  -5  -1   9      229.45      225.29     23.40 o 
  -4  -1   9      345.36      364.58     27.28 o 
  -3  -1   9      397.26      467.69     28.28 o 
  -2  -1   9      246.80      306.21     21.93 o 
  -1  -1   9     2120.30     2315.69     51.33 o 
   0  -1   9      227.84      248.53     14.19 o 
   1  -1   9      839.44      868.55     24.98 o 
   2  -1   9      962.88     1151.76     29.63 o 
   3  -1   9      195.72      207.29     13.48 o 
   4  -1   9     3787.73     3715.98     71.22 o 
   5  -1   9      489.09      495.64     27.21 o 
   6  -1   9      760.36      908.59     27.63 o 
   7  -1   9      191.93      278.04     17.23 o 
   8  -1   9      198.75      162.64     14.57 o 
   9  -1   9      404.84      390.99     28.92 o 
  -5   0   9      558.35      652.40     74.56 o 
  -4   0   9       42.06       33.91     21.53 o 
  -3   0   9     1798.51     1618.47     49.54 o 
  -2   0   9      400.77      308.67     22.22 o 
  -1   0   9      632.46      832.21     34.33 o 
   0   0   9     2549.89     3279.47     56.35 o 
   1   0   9       36.56       37.36      8.58 o 
   2   0   9     2754.76     2863.56     56.28 o 
   3   0   9      244.31      187.20     12.73 o 
   4   0   9      364.60      465.91     18.85 o 
   5   0   9     1168.79     1104.27     29.47 o 
   6   0   9       10.08        6.69      7.70 o 
   7   0   9      701.93      765.13     25.34 o 
   8   0   9      183.88      156.65     16.29 o 
   9   0   9       47.24       60.65     11.81 o 
  -5   1   9      371.54      383.36     28.49 o 
  -4   1   9      467.59      415.40     27.36 o 
  -3   1   9      424.42      451.08     28.03 o 
  -2   1   9     1945.40     2171.51     58.07 o 
  -1   1   9       31.05       81.55     10.77 o 
   0   1   9     1484.76     1605.64     37.21 o 
   1   1   9      867.83      920.66     32.41 o 
   2   1   9       28.46       58.17      9.33 o 
   3   1   9     1270.61     1084.12     28.13 o 
   4   1   9      196.28      209.38     19.47 o 
   5   1   9      957.10      969.80     26.68 o 
   6   1   9      176.58      372.59     22.28 o 
   7   1   9      374.17      376.21     18.08 o 
   8   1   9      722.90      794.40     26.56 o 
   9   1   9        0.13        1.33     10.49 o 
  -5   2   9        0.90       16.72     37.00 o 
  -4   2   9      628.64      560.12     31.67 o 
  -3   2   9      232.80      213.40     20.90 o 
  -2   2   9      739.29      671.49     43.76 o 
  -1   2   9      586.40      620.87     30.07 o 
   0   2   9       10.59       15.70     13.68 o 
   1   2   9     2755.96     3232.56     62.54 o 
   2   2   9        1.08        7.21      8.01 o 
   3   2   9     1050.85     1052.13     30.57 o 
   4   2   9     1466.54     1259.31     35.68 o 
   5   2   9      103.23       62.12      9.09 o 
   6   2   9     5813.49     6374.42    130.11 o 
   7   2   9      307.21      267.67     18.16 o 
   8   2   9      487.08      447.40     23.34 o 
   9   2   9      324.60      348.14     22.95 o 
  -4   3   9      107.87      103.53     20.48 o 
  -3   3   9      999.29      928.87     38.19 o 
  -2   3   9      158.63      129.42     28.41 o 
  -1   3   9     1085.63     1197.57     40.35 o 
   0   3   9     1229.07     1447.33     53.83 o 
   1   3   9      916.84     1030.34     37.55 o 
   3   3   9       17.56        4.29      9.61 o 
   4   3   9     2182.20     2179.65     53.04 o 
   5   3   9      736.25      744.09     27.64 o 
   6   3   9      691.33      552.89     24.14 o 
   7   3   9      587.98      786.85     29.18 o 
   8   3   9        2.26       -0.76     11.52 o 
   9   3   9      435.83      467.19     24.32 o 
  -4   4   9        2.93       11.98     12.82 o 
  -3   4   9      589.70      564.47     26.44 o 
  -2   4   9      812.97      792.87     28.87 o 
  -1   4   9      442.99      485.43     27.39 o 
   0   4   9     2549.06     2854.61    129.57 o 
   1   4   9       93.80      110.08     17.73 o 
   2   4   9     1553.00     1506.78     44.09 o 
   3   4   9      876.58     1012.06     32.79 o 
   4   4   9      686.56      641.65     26.28 o 
   5   4   9     1695.68     1609.64     43.93 o 
   6   4   9       36.91       91.94     11.82 o 
   7   4   9      604.98      701.64     27.43 o 
   8   4   9      614.67      601.60     26.18 o 
   9   4   9      149.62      148.24     15.40 o 
  -3   5   9       57.66       64.54     13.94 o 
  -2   5   9      783.25      740.51     42.59 o 
  -1   5   9      341.69      217.18     46.73 o 
   0   5   9      647.09      613.39     65.14 o 
   1   5   9     2071.90     2367.17     76.48 o 
   2   5   9      377.49      424.12     31.69 o 
   3   5   9      957.93      770.41     29.62 o 
   4   5   9      628.21      595.60     25.67 o 
   5   5   9      545.36      442.58     22.82 o 
   6   5   9      900.07      878.32     30.52 o 
   7   5   9       13.34       36.52     10.29 o 
   8   5   9      386.77      432.97     23.22 o 
   9   5   9       60.02       60.47     22.51 o 
  -3   6   9      193.33      173.98     53.27 o 
  -2   6   9      173.71      133.80     49.36 o 
  -1   6   9      616.73      622.49     66.98 o 
   0   6   9       79.53       55.47     38.47 o 
   1   6   9     1014.69      963.95     73.20 o 
   2   6   9      370.28      494.69     50.77 o 
   3   6   9      410.51      461.21     28.44 o 
   4   6   9     1960.76     1981.03     52.08 o 
   5   6   9      128.16      120.06     16.46 o 
   6   6   9      843.28      768.62     29.54 o 
   7   6   9      224.50      370.41     43.44 o 
   8   6   9      147.47      144.09     15.28 o 
   9   6   9      690.57      632.53     28.13 o 
  -2   7   9      160.38       94.79     49.55 o 
  -1   7   9      208.61      383.50     60.78 o 
   0   7   9      602.38      560.08     65.13 o 
   1   7   9       55.75       29.23     34.09 o 
   2   7   9     1213.37     1306.41    114.01 o 
   3   7   9      122.83      111.55     19.74 o 
   4   7   9      588.57      530.91     31.48 o 
   5   7   9      314.09      298.97     19.88 o 
   6   7   9      230.49      204.21     17.44 o 
   7   7   9      659.76      681.63     28.65 o 
   8   7   9       57.77       39.30     11.64 o 
   9   7   9      477.83      512.60     25.98 o 
  -1   8   9        0.33      -42.10     41.39 o 
   0   8   9      876.67      797.30     77.00 o 
   1   8   9       73.07       98.48     41.48 o 
   2   8   9      675.98      702.65     43.63 o 
   3   8   9      798.15      795.08     67.02 o 
   4   8   9        1.32       17.20     11.61 o 
   5   8   9     1217.21     1162.19     38.60 o 
   6   8   9        0.83       38.16     13.57 o 
   7   8   9      620.05      552.99     26.71 o 
   8   8   9      286.51      276.80     20.35 o 
   9   8   9       38.43       33.10     14.58 o 
   0   9   9      131.10       15.15     46.76 o 
   1   9   9      553.90      539.83     65.30 o 
   2   9   9       87.53       62.07     38.53 o 
   3   9   9      818.86     1005.57     50.47 o 
   4   9   9      373.67      349.93     43.78 o 
   5   9   9      231.31      203.71     19.24 o 
   6   9   9      763.26      722.73     31.60 o 
   7   9   9       50.93       32.71     14.38 o 
   8   9   9      178.50      192.47     21.81 o 
   1  10   9      262.22      228.23     53.61 o 
   2  10   9      577.06      514.19     66.32 o 
   3  10   9       52.62       24.50     47.92 o 
   4  10   9      482.52      494.53     75.36 o 
   5  10   9       35.84        8.00     12.82 o 
   6  10   9      205.22      190.57     23.69 o 
   7  10   9       60.03       69.99     18.78 o 
   3  11   9        1.38      -31.16     35.85 o 
   4  11   9       85.88       61.63     23.39 o 
   5  11   9      391.84      388.48     32.40 o 
   6  11   9      126.27      142.20     23.62 o 
  -2  -9  10       52.05       59.53     43.79 o 
  -1  -9  10       38.81      -21.98     37.04 o 
   0  -9  10      777.82      436.50     60.16 o 
   1  -9  10      112.90       76.02     37.34 o 
   2  -9  10      135.26      109.05     39.90 o 
  -3  -8  10       25.04       20.13     16.48 o 
  -2  -8  10      655.44      587.28     70.23 o 
  -1  -8  10      197.90      173.36     46.66 o 
   0  -8  10      201.79      197.23     46.13 o 
   1  -8  10      445.99      374.72     53.30 o 
   2  -8  10       42.42       11.00     28.98 o 
   3  -8  10      311.71      352.92     52.85 o 
  -4  -7  10      316.73      361.01     27.62 o 
  -3  -7  10      113.04      116.88     19.36 o 
  -2  -7  10       12.44       66.62     41.70 o 
  -1  -7  10      608.85      624.84     65.82 o 
   0  -7  10       39.72       -1.35     35.15 o 
   1  -7  10      407.10      383.36     53.74 o 
   2  -7  10      286.51      225.96     44.21 o 
   3  -7  10       78.27       56.86     32.90 o 
   4  -7  10      280.21      302.34     24.64 o 
   5  -7  10       17.11       16.47     12.09 o 
  -4  -6  10       32.93       37.98     26.95 o 
  -3  -6  10      938.86      911.67     37.75 o 
  -2  -6  10       24.68       21.42     14.76 o 
  -1  -6  10       90.79       81.34     41.90 o 
   0  -6  10      383.41      259.71     48.56 o 
   1  -6  10       40.85       52.35     35.48 o 
   2  -6  10      370.57      446.15     34.42 o 
   3  -6  10       50.33       21.83     13.90 o 
   4  -6  10      275.59      304.97     24.09 o 
   5  -6  10       17.60       32.74     14.27 o 
   6  -6  10      460.24      393.48     24.30 o 
  -4  -5  10      128.66      107.27     18.46 o 
  -3  -5  10      302.65      284.89     23.51 o 
  -2  -5  10      553.05      597.03     30.68 o 
  -1  -5  10       59.62       91.58     21.71 o 
   0  -5  10     2125.64     2271.96    114.41 o 
   1  -5  10      189.86      276.72     26.71 o 
   2  -5  10      230.68      175.32     23.48 o 
   3  -5  10      472.47      479.84     31.72 o 
   4  -5  10        8.33       41.49     13.99 o 
   5  -5  10      787.51      916.58     37.49 o 
   6  -5  10       58.66       77.73     16.85 o 
  -5  -4  10       16.07       47.88     36.55 o 
  -4  -4  10      671.84      791.29     44.61 o 
  -3  -4  10       20.80       18.43     14.26 o 
  -2  -4  10      634.75      739.05     32.72 o 
  -1  -4  10      232.52      369.43     20.76 o 
   0  -4  10       20.01       92.49     19.74 o 
   1  -4  10      940.70      968.19     44.98 o 
   2  -4  10       18.43       24.93     12.23 o 
   3  -4  10      830.38      896.21     35.10 o 
   4  -4  10      198.48      226.77     24.77 o 
   5  -4  10      244.31      263.84     25.53 o 
   6  -4  10      762.91      886.80     36.76 o 
   7  -4  10        2.33       -7.47     12.38 o 
  -5  -3  10       38.11       48.96     23.91 o 
  -4  -3  10      520.80      567.42     31.96 o 
  -3  -3  10      692.43      709.94     41.31 o 
  -2  -3  10       29.09       48.67     15.91 o 
  -1  -3  10     2042.91     1841.24     44.23 o 
   0  -3  10        3.57       33.60     17.95 o 
   1  -3  10     1298.02     1411.93     40.37 o 
   2  -3  10      470.23      525.88     22.10 o 
   3  -3  10      124.43      209.34     15.27 o 
   4  -3  10     2764.26     2767.91     58.59 o 
   5  -3  10      168.73      188.73     15.44 o 
   6  -3  10      353.26      362.71     25.43 o 
   7  -3  10      296.01      381.62     34.50 o 
  -5  -2  10      607.44      587.30     74.54 o 
  -4  -2  10       10.43        9.94     17.80 o 
  -3  -2  10     1088.11     1183.30     36.71 o 
  -2  -2  10      586.61      707.39     27.92 o 
  -1  -2  10      664.75      788.88     33.69 o 
   0  -2  10     3628.05     4153.54    119.44 o 
   1  -2  10       23.60       38.17      8.90 o 
   2  -2  10     1190.07     1106.64     30.93 o 
   3  -2  10      452.39      454.14     20.99 o 
   4  -2  10      417.60      469.72     21.02 o 
   5  -2  10      549.45      567.38     22.89 o 
   6  -2  10       52.43       80.40     12.16 o 
   7  -2  10      294.67      376.54     21.46 o 
   8  -2  10       51.87       50.25     14.19 o 
  -5  -1  10      424.49      310.84     46.63 o 
  -4  -1  10      624.34      599.00     34.35 o 
  -3  -1  10      344.88      290.40     24.35 o 
  -2  -1  10     1148.04     1184.94     42.08 o 
  -1  -1  10      264.87      413.54     22.86 o 
   0  -1  10     1021.31     1194.05     49.31 o 
   1  -1  10      961.99     1026.33     28.91 o 
   2  -1  10      278.37      358.28     17.96 o 
   3  -1  10     1319.51     1355.31     34.50 o 
   4  -1  10      340.87      399.97     19.80 o 
   5  -1  10      687.06      696.72     24.75 o 
   6  -1  10      401.73      531.09     22.42 o 
   7  -1  10      108.70      151.36     14.42 o 
   8  -1  10      621.74      570.49     24.17 o 
  -4   0  10      779.56      815.83     40.01 o 
  -3   0  10      280.79      237.01     22.90 o 
  -2   0  10      298.81      347.43     24.74 o 
  -1   0  10      921.68      819.42     34.71 o 
   0   0  10       15.38       -7.36     34.48 o 
   1   0  10     1299.14     1514.70     36.80 o 
   2   0  10        4.81        8.61      8.66 o 
   3   0  10      929.42     1037.37     29.36 o 
   4   0  10     1356.48     1110.26     30.42 o 
   5   0  10       33.49       55.30      9.93 o 
   6   0  10      974.81     1055.62     30.37 o 
   7   0  10      143.58      172.63     18.17 o 
   8   0  10      250.21      231.45     16.80 o 
   9   0  10      513.16      523.25     32.27 o 
  -4   1  10      178.44      137.27     34.10 o 
  -3   1  10      831.34      809.05     52.27 o 
  -2   1  10      109.28       89.39     17.60 o 
  -1   1  10      832.64     1040.35     38.54 o 
   0   1  10     1030.63     1188.29     36.64 o 
   1   1  10      791.36      909.90     27.36 o 
   2   1  10     2341.48     2418.11     61.30 o 
   3   1  10       62.59       56.46     10.11 o 
   4   1  10     1656.54     1674.84     38.87 o 
   5   1  10      240.67      257.44     15.37 o 
   6   1  10      578.06      580.72     21.66 o 
   7   1  10      852.38     1078.57     35.72 o 
   8   1  10        2.92       -2.89      9.96 o 
   9   1  10      380.82      365.26     24.29 o 
  -4   2  10       64.74       37.03     18.64 o 
  -3   2  10      316.29      378.68     50.89 o 
  -2   2  10      545.10      557.17     30.83 o 
  -1   2  10       33.05       63.05     15.07 o 
   0   2  10     2347.07     2795.93     66.25 o 
   1   2  10      214.78      226.51     18.57 o 
   2   2  10     1767.85     1773.54     40.68 o 
   3   2  10     2518.10     2477.20     51.26 o 
   4   2  10      410.67      451.23     22.43 o 
   5   2  10     1010.72      979.86     32.65 o 
   6   2  10       85.15      114.87     13.61 o 
   7   2  10      455.25      494.40     24.46 o 
   8   2  10      631.98      567.29     32.27 o 
   9   2  10      201.49      191.14     18.30 o 
  -4   3  10     1483.56     1460.69     82.93 o 
  -3   3  10       28.81       24.33     21.44 o 
  -2   3  10      691.10      742.36     35.10 o 
  -1   3  10       64.22       48.90     20.94 o 
   0   3  10      905.25      879.13     32.11 o 
   1   3  10     1047.18     1200.89     37.20 o 
   2   3  10       50.65       87.23     12.97 o 
   3   3  10      375.91      396.24     21.10 o 
   4   3  10      332.25      357.39     23.65 o 
   5   3  10      859.33      783.57     29.36 o 
   6   3  10      174.23      235.85     19.08 o 
   7   3  10        3.82        5.83      9.58 o 
   8   3  10       87.13       95.40     13.94 o 
   9   3  10      108.11       87.74     18.06 o 
  -3   4  10      181.08      154.09     57.38 o 
  -2   4  10      201.44      262.65     40.66 o 
  -1   4  10      922.92     1103.55     83.84 o 
   0   4  10       35.95       32.68     32.15 o 
   1   4  10     1317.54     1400.23     51.27 o 
   2   4  10      378.03      462.32     24.44 o 
   3   4  10      146.81      185.83     16.63 o 
   4   4  10     1605.21     1441.52     41.85 o 
   5   4  10        0.18        6.17      9.76 o 
   6   4  10      754.89      843.62     31.20 o 
   7   4  10      556.80      659.36     27.82 o 
   8   4  10       69.48       54.50     12.54 o 
   9   4  10      536.86      546.60     27.13 o 
  -3   5  10      427.05      296.85     60.38 o 
  -2   5  10       13.71       10.35     41.70 o 
  -1   5  10      472.44      406.72     56.99 o 
   0   5  10     2072.07     2036.48    108.43 o 
   1   5  10      552.15      382.64     48.82 o 
   2   5  10      951.63     1014.09     58.65 o 
   3   5  10      188.16      234.32     18.61 o 
   4   5  10      794.72      761.63     30.09 o 
   5   5  10      411.74      440.72     35.42 o 
   6   5  10      278.07      243.76     19.02 o 
   7   5  10      915.03      884.93     32.76 o 
   8   5  10      128.56      139.05     21.76 o 
   9   5  10      557.89      543.00     26.99 o 
  -2   6  10      473.10      380.95     63.24 o 
  -1   6  10        0.02      -42.84     36.68 o 
   0   6  10      824.33      806.09     73.44 o 
   1   6  10      411.01      345.93     49.89 o 
   2   6  10      672.38      762.01     41.58 o 
   3   6  10      904.62      899.61     34.13 o 
   4   6  10       50.50       43.59     18.79 o 
   5   6  10     2015.34     1909.07     51.77 o 
   6   6  10        9.40       68.80     12.40 o 
   7   6  10      245.35      267.29     19.73 o 
   8   6  10      563.79      670.39     29.15 o 
   9   6  10       37.10       28.85     12.22 o 
  -1   7  10      387.22      247.96     56.63 o 
   0   7  10      185.23      162.43     48.52 o 
   1   7  10     1139.78     1071.70     82.44 o 
   2   7  10      115.59       60.13     34.50 o 
   3   7  10      993.32      970.91     35.87 o 
   4   7  10      347.01      266.84     20.53 o 
   5   7  10      192.03      215.01     18.86 o 
   6   7  10      473.31      541.52     27.04 o 
   7   7  10       13.62       13.39     11.40 o 
   8   7  10      410.90      396.01     24.59 o 
   9   7  10      196.12      158.82     17.52 o 
   0   8  10       64.33       38.51     46.16 o 
   1   8  10      488.06      322.00     53.85 o 
   2   8  10     1018.61      911.84     77.37 o 
   3   8  10        3.17       -8.08     16.35 o 
   4   8  10      828.57      888.97     45.76 o 
   5   8  10        5.78       24.60     12.37 o 
   6   8  10      841.33      782.50     34.28 o 
   7   8  10      619.84      638.34     35.48 o 
   8   8  10       68.25       58.37     13.86 o 
   1   9  10       24.07       54.17     43.30 o 
   2   9  10      285.41      287.23     52.89 o 
   3   9  10       43.51       61.46     21.69 o 
   4   9  10      219.90      251.23     22.24 o 
   5   9  10      513.15      551.24     29.18 o 
   6   9  10        0.81        0.93     12.43 o 
   7   9  10      311.43      294.80     22.93 o 
   8   9  10       51.54       38.19     16.21 o 
   2  10  10      137.61      120.80     47.84 o 
   3  10  10      645.16      574.95     67.32 o 
   4  10  10        2.04        0.86     19.29 o 
   5  10  10      564.08      567.25     49.68 o 
   6  10  10      169.09      174.42     29.82 o 
   7  10  10        2.27       -1.02     15.97 o 
  -1  -8  11      316.56      277.04     55.76 o 
   0  -8  11      200.42      183.04     48.30 o 
   1  -8  11       37.55       20.63     36.16 o 
   2  -8  11       74.33       70.45     37.29 o 
  -2  -7  11      631.88      664.21     73.26 o 
  -1  -7  11        1.19       -5.51     37.71 o 
   0  -7  11      493.36      385.67     58.28 o 
   1  -7  11       10.18      -17.59     31.66 o 
   2  -7  11      345.71      286.57     49.16 o 
   3  -7  11      667.48      573.96     61.17 o 
   4  -7  11        0.02       -9.99     28.42 o 
  -3  -6  11      167.28       92.78     19.25 o 
  -2  -6  11      175.12      147.27     49.32 o 
  -1  -6  11      311.17      333.84     56.56 o 
   0  -6  11      103.87       72.14     40.62 o 
   1  -6  11      720.46      792.62     68.58 o 
   2  -6  11       19.26        1.14     31.83 o 
   3  -6  11      423.81      431.22     41.40 o 
   4  -6  11      235.31      188.09     21.18 o 
   5  -6  11       86.82       54.18     16.85 o 
  -3  -5  11      259.96      327.68     26.18 o 
  -2  -5  11        0.35       16.63     38.80 o 
  -1  -5  11      959.42      838.28     73.89 o 
   0  -5  11        9.69      -23.03     34.78 o 
   1  -5  11      589.03      425.22     55.26 o 
   2  -5  11      702.73      653.73     39.85 o 
   3  -5  11        1.34       28.95     15.60 o 
   4  -5  11      516.58      561.89     31.19 o 
   5  -5  11       28.37       25.67     15.42 o 
   6  -5  11       82.58      123.58     19.93 o 
  -4  -4  11       15.78        6.61     21.33 o 
  -3  -4  11      294.58      282.11     24.58 o 
  -2  -4  11      295.76      310.72     24.80 o 
  -1  -4  11      468.06      527.65     62.18 o 
   0  -4  11     1936.11     2190.44     78.84 o 
   1  -4  11        6.00       11.51     17.21 o 
   2  -4  11      607.89      742.30     40.97 o 
   3  -4  11      475.52      597.62     30.96 o 
   4  -4  11      290.22      277.01     26.97 o 
   5  -4  11      247.61      302.79     24.21 o 
   6  -4  11        2.21       31.17     14.87 o 
  -4  -3  11      639.78      609.89     34.45 o 
  -3  -3  11      160.13      178.43     27.57 o 
  -2  -3  11      663.84      711.34     42.86 o 
  -1  -3  11      228.21      275.33     30.05 o 
   0  -3  11     1058.41     1186.23     97.21 o 
   1  -3  11     1255.48     1340.98     55.44 o 
   2  -3  11      218.88      238.94     16.51 o 
   3  -3  11      654.39      652.94     25.35 o 
   4  -3  11       32.47       34.95     11.12 o 
   5  -3  11      354.67      440.48     28.69 o 
   6  -3  11      250.60      329.10     32.15 o 
   7  -3  11       88.61       84.85     16.95 o 
  -4  -2  11      355.90      369.40     27.41 o 
  -3  -2  11       93.17       72.80     15.67 o 
  -2  -2  11      354.63      456.14     29.83 o 
  -1  -2  11      617.78      687.16     48.89 o 
   0  -2  11       27.71       36.80     20.05 o 
   1  -2  11        7.92      135.31     39.38 o 
   2  -2  11      182.94      202.07     15.13 o 
   3  -2  11      416.10      419.10     20.86 o 
   4  -2  11      438.94      499.97     22.41 o 
   5  -2  11       52.38       45.15     11.21 o 
   6  -2  11      346.40      425.05     22.59 o 
   7  -2  11      233.21      233.48     18.45 o 
   8  -2  11      159.66      184.95     20.01 o 
  -4  -1  11      109.82       85.42     19.92 o 
  -3  -1  11      430.01      523.52     32.31 o 
  -2  -1  11        3.93        0.42     13.03 o 
  -1  -1  11     1017.96     1197.62     83.43 o 
   0  -1  11      432.13      395.25     33.33 o 
   1  -1  11      307.02      370.81     31.65 o 
   2  -1  11     1423.76     1408.35     36.13 o 
   3  -1  11       30.43       14.60      9.50 o 
   4  -1  11     1161.17     1252.46     34.25 o 
   5  -1  11      141.29      116.28     12.89 o 
   6  -1  11      231.00      266.92     17.86 o 
   7  -1  11      578.99      644.05     37.08 o 
   8  -1  11       25.09       15.13     10.91 o 
  -4   0  11       35.13       10.17     27.35 o 
  -3   0  11      323.39      336.25     27.02 o 
  -2   0  11     1043.95      972.19     40.19 o 
  -1   0  11        1.54        8.98     20.99 o 
   0   0  11     1410.49     1618.11     75.38 o 
   1   0  11        1.23       32.70     11.26 o 
   2   0  11     1367.59     1561.00     38.47 o 
   3   0  11     1746.23     1654.73     39.95 o 
   4   0  11      540.55      579.86     22.87 o 
   5   0  11      860.61      995.75     29.98 o 
   6   0  11       26.65       24.75      9.77 o 
   7   0  11      361.10      372.71     24.41 o 
   8   0  11       61.40       67.08     13.96 o 
  -3   1  11        9.57       13.94     25.56 o 
  -2   1  11      755.91      870.79     64.22 o 
  -1   1  11        1.77       36.79     33.67 o 
   0   1  11     1013.20     1079.99     50.07 o 
   1   1  11      637.24      818.83     30.93 o 
   2   1  11        1.03        0.36      8.81 o 
   3   1  11      227.18      239.40     15.95 o 
   4   1  11       80.77       91.97     12.06 o 
   5   1  11      516.36      480.62     24.60 o 
   6   1  11      760.70      838.53     31.62 o 
   7   1  11       16.29       28.67     11.70 o 
   8   1  11      261.13      320.17     22.57 o 
   9   1  11       40.07       30.65     12.64 o 
  -3   2  11      143.65      155.55     22.14 o 
  -2   2  11      181.12      187.67     41.78 o 
  -1   2  11     1739.41     1708.18    117.44 o 
   0   2  11        3.97       49.39     22.86 o 
   1   2  11      650.61      801.41     30.63 o 
   2   2  11      254.88      337.56     19.92 o 
   3   2  11      573.91      551.44     25.38 o 
   4   2  11     1415.75     1536.56     84.54 o 
   5   2  11        1.85       22.41     17.01 o 
   6   2  11      520.02      548.87     26.04 o 
   7   2  11      442.80      394.41     23.89 o 
   8   2  11       93.44      107.97     20.98 o 
   9   2  11      228.87      213.14     19.69 o 
  -3   3  11      508.57      560.56     59.97 o 
  -2   3  11       75.97      114.12     49.38 o 
  -1   3  11      555.92      513.95     58.53 o 
   0   3  11     1568.68     1844.30     61.25 o 
   1   3  11        0.47        6.34     29.63 o 
   2   3  11     1346.18     1493.17     43.95 o 
   3   3  11       71.93       59.27     11.80 o 
   4   3  11      735.04      670.79     28.36 o 
   5   3  11      638.65      665.05     28.55 o 
   6   3  11      102.10       94.30     13.61 o 
   7   3  11      466.27      539.72     26.37 o 
   8   3  11     1103.24      860.10     33.39 o 
   9   3  11      624.22      618.15     44.20 o 
  -2   4  11      674.16      533.88     69.23 o 
  -1   4  11       13.26      -19.42     35.36 o 
   0   4  11      508.12      525.50     32.67 o 
   1   4  11      229.19      159.80     21.32 o 
   2   4  11      717.73      766.65     57.75 o 
   3   4  11     1782.42     1729.60     48.46 o 
   4   4  11      139.89      132.98     18.83 o 
   5   4  11      954.52      937.83     33.87 o 
   6   4  11       92.98      141.73     15.50 o 
   7   4  11      321.65      280.30     20.62 o 
   8   4  11     2537.60     2441.30     63.46 o 
   9   4  11        1.82        4.90     11.63 o 
  -2   5  11      338.96      343.27     62.91 o 
  -1   5  11      333.13      316.65     56.25 o 
   0   5  11      226.73      244.36     46.31 o 
   1   5  11     1730.57     1742.61     72.95 o 
   2   5  11       17.63       35.88     16.76 o 
   3   5  11     1099.45     1118.73     38.38 o 
   4   5  11      368.51      384.91     22.97 o 
   5   5  11      211.07      195.35     18.89 o 
   6   5  11      581.33      723.07     30.96 o 
   7   5  11        0.04       17.62     11.48 o 
   8   5  11      274.40      214.67     19.37 o 
   9   5  11       39.21       61.50     14.59 o 
  -1   6  11      572.44      514.75     68.29 o 
   0   6  11       89.60       64.54     40.32 o 
   1   6  11      934.59      932.46     75.65 o 
   2   6  11     1169.93     1106.20     48.40 o 
   3   6  11       65.50      116.84     16.57 o 
   4   6  11      776.70      822.31     33.36 o 
   5   6  11        0.53       30.26     12.32 o 
   6   6  11      955.35      754.91     38.93 o 
   7   6  11      663.36      660.52     30.01 o 
   8   6  11      131.12       80.77     17.57 o 
   9   6  11      263.00      290.99     29.04 o 
   0   7  11      397.88      384.84     60.99 o 
   1   7  11        0.16      -11.48     35.89 o 
   2   7  11      454.83      429.12     57.74 o 
   3   7  11      572.31      607.20     31.33 o 
   4   7  11      455.51      342.36     34.67 o 
   5   7  11      385.70      310.54     22.99 o 
   6   7  11      106.25      113.16     16.21 o 
   7   7  11      186.60      200.87     19.49 o 
   8   7  11      165.18      171.60     18.89 o 
   1   8  11      241.72      230.15     53.36 o 
   2   8  11       11.60      -29.01     33.24 o 
   3   8  11      454.47      495.45     65.32 o 
   4   8  11        0.31       -7.08     12.54 o 
   5   8  11      594.15      573.48     29.76 o 
   6   8  11      282.49      294.92     23.17 o 
   7   8  11      103.77      115.65     16.76 o 
   8   8  11      387.79      386.23     35.17 o 
   2   9  11       79.98       19.73     39.82 o 
   3   9  11      282.62      240.96     49.39 o 
   4   9  11      406.42      377.89     27.01 o 
   5   9  11      103.36       79.70     17.08 o 
   6   9  11      427.55      416.83     46.41 o 
   7   9  11        0.31      -10.22     12.52 o 
   5  10  11       77.87       60.71     17.16 o 
  -1  -7  12      155.54      179.16     53.66 o 
   0  -7  12       62.10       46.07     43.92 o 
   1  -7  12      106.64      147.87     46.82 o 
   2  -7  12      604.89      417.23     58.46 o 
   3  -7  12        1.14       -4.18     31.69 o 
  -2  -6  12      186.96      129.02     51.50 o 
  -1  -6  12      277.59      187.15     53.27 o 
   0  -6  12      596.12      456.21     63.28 o 
   1  -6  12        6.10      -46.41     33.97 o 
   2  -6  12      290.18      299.34     51.32 o 
   3  -6  12      115.60      152.32     41.35 o 
   4  -6  12      219.43      260.88     35.36 o 
  -2  -5  12      567.62      574.98     69.27 o 
  -1  -5  12       15.64       13.38     41.75 o 
   0  -5  12      292.74      364.75     55.92 o 
   1  -5  12      336.10      312.21     53.05 o 
   2  -5  12      130.04      104.23     25.68 o 
   3  -5  12      273.10      277.46     30.58 o 
   4  -5  12        0.73        8.51     17.33 o 
   5  -5  12      177.00      171.24     21.70 o 
  -3  -4  12      226.47      275.21     55.96 o 
  -2  -4  12      323.64      306.82     55.41 o 
  -1  -4  12      518.40      448.78     62.53 o 
   0  -4  12       12.28       45.48     41.33 o 
   1  -4  12       20.99       65.48     20.68 o 
   2  -4  12       64.10       29.14     78.40 o 
   3  -4  12      375.56      486.14     79.01 o 
   4  -4  12      356.79      476.86     29.22 o 
   5  -4  12        0.12        4.08     13.95 o 
   6  -4  12      288.63      295.13     25.73 o 
  -3  -3  12      276.57      301.38     37.79 o 
  -2  -3  12       28.30       29.44     39.86 o 
  -1  -3  12      424.30      457.68     56.81 o 
   0  -3  12       26.39       37.92     21.66 o 
   1  -3  12      823.41      903.62     47.21 o 
   2  -3  12     1866.51     1954.77     71.70 o 
   3  -3  12        6.62       12.05     10.83 o 
   4  -3  12      481.14      421.42     22.52 o 
   5  -3  12      107.04      120.32     15.31 o 
   6  -3  12      102.15      144.03     30.44 o 
  -3  -2  12      170.19      225.20     23.89 o 
  -2  -2  12      658.28      681.44     85.76 o 
  -1  -2  12       91.84      125.86     26.89 o 
   0  -2  12      937.37     1151.89     76.16 o 
   1  -2  12       15.95       13.61     20.40 o 
   2  -2  12      327.96      325.69     31.12 o 
   3  -2  12      577.58      573.04     24.64 o 
   4  -2  12      174.48      191.82     16.18 o 
   5  -2  12      467.96      596.06     25.56 o 
   6  -2  12      103.00       75.36     13.60 o 
   7  -2  12      351.53      389.58     23.22 o 
  -3  -1  12        2.39       -7.76     14.36 o 
  -2  -1  12      692.96      694.29     69.57 o 
  -1  -1  12       14.92       16.63     29.38 o 
   0  -1  12      726.59      774.57     44.84 o 
   1  -1  12     1417.66     1452.32     62.38 o 
   2  -1  12      135.69      150.67     16.83 o 
   3  -1  12      678.18      829.16     28.57 o 
   4  -1  12        5.98       36.68     11.28 o 
   5  -1  12      306.97      351.34     20.60 o 
   6  -1  12     1551.10     1444.14     39.48 o 
   7  -1  12        3.55       -2.85     11.66 o 
  -3   0  12      168.32      178.39     43.41 o 
  -2   0  12      153.05      184.32     31.40 o 
  -1   0  12     1344.26     1403.93     61.15 o 
   0   0  12       10.29        9.29     21.86 o 
   1   0  12      631.07      757.16     43.97 o 
   2   0  12     1053.45     1206.71     34.28 o 
   3   0  12      431.19      447.63     21.58 o 
   4   0  12      748.05      711.48     26.23 o 
   5   0  12        2.88       19.35     11.63 o 
   6   0  12      202.56      258.92     21.03 o 
   7   0  12       62.61      123.28     18.03 o 
   8   0  12      159.28      150.48     21.08 o 
  -3   1  12      393.57      394.70     52.01 o 
  -2   1  12       44.25       37.13     24.58 o 
  -1   1  12      715.16      720.26     76.75 o 
   0   1  12      635.74      783.66     48.04 o 
   1   1  12       44.33       66.77     23.17 o 
   2   1  12      930.03     1021.78     35.19 o 
   3   1  12       72.13       57.72     17.36 o 
   4   1  12      286.62      283.31     22.84 o 
   5   1  12      403.95      453.10     25.48 o 
   6   1  12       38.68       18.88     14.24 o 
   7   1  12      509.98      579.17     28.33 o 
   8   1  12       73.22       50.66     14.52 o 
  -2   2  12      594.89      565.54     60.55 o 
  -1   2  12        9.65      -38.80     32.62 o 
   0   2  12      550.66      480.43     56.17 o 
   1   2  12      265.16      193.84     38.64 o 
   2   2  12      395.62      422.39     24.91 o 
   3   2  12     1173.74     1196.86     54.69 o 
   4   2  12      517.50      489.77     25.67 o 
   5   2  12     1015.54      984.00     35.93 o 
   6   2  12      198.45      217.04     19.18 o 
   7   2  12      412.13      394.09     25.20 o 
   8   2  12     1513.98     1361.24     58.97 o 
  -2   3  12      554.70      469.78     62.54 o 
  -1   3  12      452.83      443.65     58.65 o 
   0   3  12       36.62      103.36     38.89 o 
   1   3  12      903.32      993.11     49.95 o 
   2   3  12       92.87       93.44     18.32 o 
   3   3  12     1083.70     1079.55     36.89 o 
   4   3  12      587.10      666.65     29.46 o 
   5   3  12      166.66      125.65     15.90 o 
   6   3  12      843.15      924.51     34.96 o 
   7   3  12        0.83       24.34     12.49 o 
   8   3  12       80.12       88.36     16.07 o 
  -1   4  12      660.39      601.17     67.93 o 
   0   4  12       11.46       44.41     37.56 o 
   1   4  12      669.15      713.26     43.43 o 
   2   4  12      762.73      723.98     60.23 o 
   3   4  12       97.79       88.89     14.88 o 
   4   4  12      618.58      534.23     27.31 o 
   5   4  12      146.23      176.60     17.89 o 
   6   4  12      442.64      374.84     24.38 o 
   7   4  12      239.23      298.89     38.70 o 
   8   4  12       14.35       16.54     12.85 o 
  -1   5  12      321.29      304.15     57.12 o 
   0   5  12      296.67      239.50     49.33 o 
   1   5  12       13.32        1.17     14.82 o 
   2   5  12      592.53      498.63     87.51 o 
   3   5  12      323.38      398.39     33.78 o 
   4   5  12      534.72      559.11     36.28 o 
   5   5  12      292.57      315.57     22.84 o 
   6   5  12       64.53      110.49     16.08 o 
   7   5  12      478.85      449.04     39.33 o 
   8   5  12       16.59       43.27     19.01 o 
   0   6  12      285.30      211.08     51.88 o 
   1   6  12      195.93      214.65     26.88 o 
   2   6  12       85.95      134.27     22.93 o 
   3   6  12      490.19      488.62     28.55 o 
   4   6  12       18.98       21.37     13.23 o 
   5   6  12      520.83      487.19     27.65 o 
   6   6  12      477.02      525.64     31.36 o 
   7   6  12      156.91      151.20     18.25 o 
   8   6  12      267.28      284.91     22.85 o 
   1   7  12      390.08      432.13     64.00 o 
   2   7  12      195.92      141.96     24.29 o 
   3   7  12       70.29      115.46     22.66 o 
   4   7  12      362.28      317.14     24.66 o 
   5   7  12       14.33       24.59     13.94 o 
   6   7  12      304.53      302.26     23.74 o 
   7   7  12       15.84        4.10     12.55 o 
   2   8  12      598.39      511.77     67.10 o 
   3   8  12      381.64      272.64     30.64 o 
   4   8  12      599.36      618.04     41.14 o 
   5   8  12       85.09      103.51     18.12 o 
   6   8  12      187.73      143.92     19.35 o 
   7   8  12      582.51      518.15     36.95 o 
   4   9  12      205.34      164.76     21.80 o 
   5   9  12      361.13      369.31     38.63 o 
   0  -6  13       68.57      -18.31     41.85 o 
   1  -6  13      255.78      241.54     53.38 o 
   2  -6  13       26.25        9.01     36.48 o 
  -1  -5  13      255.23      253.96     56.88 o 
   0  -5  13      253.89      197.14     51.05 o 
   1  -5  13      240.12      176.19     49.02 o 
   2  -5  13      791.31      727.26     70.31 o 
   3  -5  13       12.55       -0.48     18.61 o 
   4  -5  13      340.73      305.04     73.24 o 
  -1  -4  13       19.42      -11.11     43.57 o 
   0  -4  13      400.48      431.04     62.22 o 
   1  -4  13       48.22       14.16     38.83 o 
   2  -4  13       70.81       95.10     39.51 o 
   3  -4  13      186.78      212.12     29.02 o 
   4  -4  13       80.57       99.10     18.64 o 
   5  -4  13      449.24      472.16     31.26 o 
  -2  -3  13      701.40      592.22     70.23 o 
  -1  -3  13      115.19      110.60     46.77 o 
   0  -3  13      181.65      181.42     29.49 o 
   1  -3  13     1089.52      966.48     80.00 o 
   2  -3  13      401.35      358.82     34.28 o 
   3  -3  13      789.76      873.03     47.52 o 
   4  -3  13       27.32       33.24     12.78 o 
   5  -3  13      154.50      198.86     18.57 o 
   6  -3  13      527.86      504.64     32.48 o 
  -2  -2  13       99.45      104.91     46.79 o 
  -1  -2  13      471.83      481.00     40.80 o 
   0  -2  13       20.53       10.29     23.17 o 
   1  -2  13      472.16      614.95     43.12 o 
   2  -2  13     1115.38     1193.97     55.19 o 
   3  -2  13      103.87      112.25     53.08 o 
   4  -2  13      450.57      450.84     28.25 o 
   5  -2  13       50.89       57.83     13.21 o 
   6  -2  13      127.41      156.63     18.59 o 
  -2  -1  13      104.56      126.19     57.66 o 
  -1  -1  13      391.01      354.16     37.15 o 
   0  -1  13      245.95      237.52     31.36 o 
   1  -1  13        1.07      -21.63     20.54 o 
   2  -1  13      412.74      457.04     59.42 o 
   3  -1  13       94.00       75.03     13.46 o 
   4  -1  13      368.36      457.26     23.65 o 
   5  -1  13      354.05      398.75     25.42 o 
   6  -1  13        4.79       25.94     13.48 o 
   7  -1  13      275.51      296.20     23.86 o 
  -2   0  13      378.81      359.04     94.04 o 
  -1   0  13       11.69       -7.37     63.46 o 
   0   0  13      315.92      414.93     38.84 o 
   1   0  13      156.65      176.05     34.30 o 
   2   0  13      332.84      346.99     33.89 o 
   3   0  13      202.74      253.02     20.18 o 
   4   0  13       38.78       24.36     12.77 o 
   5   0  13      601.22      574.83     29.05 o 
   6   0  13       27.25       85.71     15.53 o 
   7   0  13      275.03      226.15     29.15 o 
  -1   1  13      191.80      173.07     41.58 o 
   0   1  13       97.97      110.82     37.77 o 
   1   1  13      850.27     1084.80     75.53 o 
   2   1  13       27.31       28.86     27.38 o 
   3   1  13      791.86      755.87     31.62 o 
   4   1  13      583.30      548.09     28.03 o 
   5   1  13       38.32       22.21     13.09 o 
   6   1  13      521.62      608.37     30.80 o 
   7   1  13       28.80       19.38     13.20 o 
  -1   2  13      408.75      458.91     60.93 o 
   0   2  13       40.47       15.86     34.54 o 
   1   2  13      382.08      334.81     49.92 o 
   2   2  13      627.19      633.42     34.72 o 
   3   2  13       89.50      135.06     16.64 o 
   4   2  13      603.03      628.87     44.08 o 
   5   2  13      230.35      239.47     20.49 o 
   6   2  13      481.40      476.20     45.15 o 
   7   2  13      154.41      181.26     19.31 o 
   8   2  13        8.69       25.90     14.15 o 
  -1   3  13      319.54      219.92     52.14 o 
   0   3  13      352.54      393.42     56.91 o 
   1   3  13      110.60       42.35     33.35 o 
   2   3  13      753.40      698.43     42.02 o 
   3   3  13       21.55       28.23     12.33 o 
   4   3  13       85.99      133.15     16.71 o 
   5   3  13       37.11       55.16     19.93 o 
   6   3  13        0.76        0.98     12.04 o 
   7   3  13      436.00      420.10     49.71 o 
   8   3  13        2.26       21.45     14.53 o 
   0   4  13      342.90      327.91     55.56 o 
   1   4  13      625.16      593.57     62.90 o 
   2   4  13      169.92      253.54     26.60 o 
   3   4  13      480.96      518.23     27.82 o 
   4   4  13       10.15        0.56     11.82 o 
   5   4  13      641.00      569.64     29.55 o 
   6   4  13      313.65      353.77     24.83 o 
   7   4  13      185.05      202.93     20.22 o 
   8   4  13      409.89      393.99     38.44 o 
   0   5  13       18.62      -15.39     37.81 o 
   1   5  13      603.53      435.26     58.54 o 
   2   5  13      649.33      566.54     39.85 o 
   3   5  13       20.47       40.11     17.26 o 
   4   5  13      397.39      364.77     26.31 o 
   5   5  13       51.11       42.23     14.75 o 
   6   5  13      527.85      609.40     33.82 o 
   7   5  13        1.10        6.70     19.29 o 
   1   6  13      149.48      169.74     54.55 o 
   2   6  13      220.94      194.87     26.36 o 
   3   6  13     1511.67     1268.53     54.30 o 
   4   6  13      642.63      611.31     31.72 o 
   5   6  13      158.72      129.54     18.19 o 
   6   6  13      372.76      347.77     33.31 o 
   7   6  13      465.50      404.63     34.84 o 
   2   7  13      370.51      314.18     32.66 o 
   3   7  13      776.33      691.76     49.68 o 
   4   7  13      117.43       92.64     17.72 o 
   5   7  13      529.80      536.47     59.55 o 
   6   7  13        6.62       -1.14     19.25 o 
   1  -4  14      427.44      459.14     65.07 o 
   2  -4  14      373.26      359.27     69.78 o 
   3  -4  14       14.43       46.30     22.51 o 
   0  -3  14      259.22      222.52     56.23 o 
   1  -3  14        4.02      -19.65     20.93 o 
   2  -3  14      236.12      291.72     39.16 o 
   3  -3  14       65.41       67.73     24.19 o 
   4  -3  14      261.32      211.66     30.09 o 
   0  -2  14      437.03      455.30     41.42 o 
   1  -2  14       82.33       48.03     26.08 o 
   2  -2  14       21.58       59.19     24.52 o 
   3  -2  14       50.49        5.83     21.29 o 
   4  -2  14        1.46      -25.64     14.25 o 
   5  -2  14      382.85      388.76     26.67 o 
   0  -1  14       55.45       67.83     26.95 o 
   1  -1  14      683.59      697.97     47.35 o 
   2  -1  14       30.67       30.37     23.94 o 
   3  -1  14     1030.18      829.19     66.59 o 
   4  -1  14      414.95      488.51     53.08 o 
   5  -1  14      127.94      153.05     18.91 o 
   6  -1  14      395.73      388.45     27.29 o 
   0   0  14      229.44      204.81     43.90 o 
   1   0  14      258.63      303.29     46.51 o 
   2   0  14      341.65      367.77     50.68 o 
   3   0  14      245.13      193.15     39.18 o 
   4   0  14      505.78      486.73     27.52 o 
   5   0  14       75.75       66.24     15.98 o 
   6   0  14      345.01      353.80     42.57 o 
   0   1  14      301.63      333.39     52.50 o 
   1   1  14      261.25      202.73     42.23 o 
   2   1  14      588.73      612.93     59.44 o 
   3   1  14      119.03      144.16     35.53 o 
   4   1  14       68.83       95.97     17.64 o 
   5   1  14       67.83       92.79     16.53 o 
   6   1  14       12.96       23.10     14.78 o 
   7   1  14      186.92      194.49     31.69 o 
   0   2  14      277.06      212.45     47.26 o 
   1   2  14      870.15      792.97     68.77 o 
   2   2  14       73.46      117.71     35.53 o 
   3   2  14      370.86      308.67     28.02 o 
   4   2  14       34.33       40.53     14.20 o 
   5   2  14      862.34      807.62     59.71 o 
   6   2  14      239.14      326.00     24.61 o 
   7   2  14       78.57       75.04     18.22 o 
   1   3  14      476.67      406.86     57.11 o 
   2   3  14      207.41      272.33     46.72 o 
   3   3  14      269.97      220.06     25.42 o 
   4   3  14      639.12      625.62     31.35 o 
   5   3  14       36.14       33.15     13.99 o 
   6   3  14      297.17      302.41     24.03 o 
   7   3  14       13.77       32.94     15.04 o 
   1   4  14      128.35       68.73     37.66 o 
   2   4  14      144.55       92.42     38.00 o 
   3   4  14      286.11      227.02     25.84 o 
   4   4  14      516.54      527.35     44.50 o 
   5   4  14      293.76      318.84     24.82 o 
   6   4  14      496.49      407.96     39.25 o 
   7   4  14      212.13      200.26     21.33 o 
   2   5  14      391.44      505.07     62.59 o 
   3   5  14      777.02      659.23     39.38 o 
   4   5  14        5.89       -6.13     12.60 o 
   5   5  14      360.95      354.56     26.24 o 
   6   5  14        6.53       35.97     15.40 o 
   3   6  14      364.22      306.16     50.54 o 
   4   6  14      189.15      154.66     25.00 o 
   5   6  14      185.28      204.59     22.01 o 
   2  -1  15      301.01      228.48     45.70 o 
   3  -1  15      480.44      312.58     49.02 o 
   4  -1  15      363.44      400.13     54.13 o 
   2   0  15        9.74       -3.08     30.02 o 
   3   0  15      170.96      183.21     40.44 o 
   4   0  15      244.75      256.76     46.25 o 
   5   0  15      274.84      280.82     24.75 o 
   2   1  15       43.79       33.85     33.18 o 
   3   1  15      134.76      213.09     42.42 o 
   4   1  15      166.40      100.64     34.57 o 
   5   1  15       37.94       36.11     15.60 o 
   2   2  15      174.54      128.47     40.15 o 
   3   2  15        1.30        2.55     29.77 o 
   4   2  15      472.96      376.54     33.60 o 
   5   2  15       63.25       91.86     17.41 o 
   3   3  15      208.21      194.43     44.58 o 
   4   3  15       30.04       29.64     27.37 o 
   5   3  15      301.61      316.71     30.78 o 
                                                 
